# Supplementary material for: A mathematical model of CO2, O2 and N2 exchange during venovenous extracorporeal membrane oxygenation
Source: Intensive Care Med Exp. 2018 Aug 9;6:25. doi: 10.1186/s40635-018-0183-4 (PMC6085277; doi:10.1186/s40635-018-0183-4)
Supplement: Supplementary file 2 — This file contains the output of the program for the scenarios modelled. Each worksheet contains the output for a single scenario. (XLSX 236 kb) [file 40635_2018_183_MOESM2_ESM.xlsx]

## Sheet: Read me
	This file contains the raw data on which the paper is based.
	The ECMO model program outputs results into a csv file. These csv files have been combined into a Microsoft Excel file named “Output csv files”, with each sheet in the file corresponding to a scenario being investigated.
	Some of the sheets contain the data that has been used to generate the graphs in the figures presented in the paper or the supplemental material. Other sheets contain data presented in the text of the paper.
	The naming convention used for the sheets is
	“Figure number/s (if applicable)”-“Parameters varied”-“Parameters maintained constant”. Commas are inserted between the figure numbers where this is needed for clarity.
	e.g. Consider an output file that contributes to Figures 2, 3, and s7 in the paper, for a scenario varying extracorporeal circuit blood flow and pulmonary shunt fraction, holding gas sweep rate constant at 5 l/min.
	Using SF as shorthand for pulmopnary shunt fraction, the data sheet would be labelled
	“F2,3s7-Qec SF-Vsweep5”

## Sheet: Qec SF-VsweepToQecRatio1
Input parameters														Output parameters
Qpa	VO2	SF_lung	lung_VQratio	FIO2	Q_ec	SF_ec	Sweep	VIoxy	FoxyO2	RCF_ec	haemoglobin	temp	DP50	hct	PAO2	PACO2	PAN2	CAO2	CACO2	SAO2	pHa	PaO2	PaCO2	PaN2	CaO2	CaCO2	SaO2	PvO2	PvCO2	PvN2	CvO2	CvCO2	SvO2	PpreO2	PpreCO2	PpreN2	CpreO2	CpreCO2	SpreO2	PpostO2	PpostCO2	PpostN2	CpostO2	CpostCO2	SpostO2	VAoxy	VAIoxy_N2	VAIoxy_O2	PecfinalO2
6	250	0	0.7183	1	5.5	0	5.50003	6.1192	1	0	10	37	0	0.3	697	16	0	15.99	35.59	100	7.652	697.1	16	0	15.99	35.59	100	38.8	19.3	0	11.82	38.93	84.2	38.8	19.3	0	11.82	38.93	84.2	695.7	17.3	0	15.98	36.74	100	5.9875	Inf	6.1191	695.7
6	250	0	0.7183	1	5	0	5.00002	5.5629	1	0	10	37	0	0.3	696	17	0	15.98	36.46	100	7.635	696	17	0	15.98	36.46	100	39.4	20.4	0	11.82	39.79	84.2	39.4	20.4	0	11.82	39.79	84.2	694.8	18.2	0	15.98	37.49	100	5.4503	Inf	5.5628	694.8
6	250	0	0.7183	1	4.5	0	4.50001	5.0066	1	0	10	37	0	0.3	694.9	18.1	0	15.98	37.39	100	7.617	694.9	18.1	0	15.98	37.39	100	40.1	21.7	0	11.81	40.72	84.1	40.1	21.7	0	11.81	40.72	84.1	693.8	19.2	0	15.98	38.29	100	4.9124	Inf	5.0065	693.8
6	250	0	0.7183	1	4	0	4	4.4503	1	0	10	37	0	0.3	693.6	19.4	0	15.98	38.39	100	7.599	693.7	19.4	0	15.98	38.39	100	40.8	23	0	11.81	41.72	84.1	40.8	23	0	11.81	41.72	84.1	692.6	20.4	0	15.97	39.14	100	4.3736	Inf	4.4502	692.7
6	250	0	0.7183	1	3.5	0	3.49999	3.894	1	0	10	37	0	0.3	692.2	20.8	0	15.97	39.48	100	7.579	692.2	20.8	0	15.97	39.48	100	41.6	24.6	0	11.81	42.82	84	41.6	24.6	0	11.81	42.82	84	691.4	21.6	0	15.97	40.07	100	3.8338	Inf	3.8939	691.4
6	250	0	0.7183	1	3	0	2.99998	3.3377	1	0	10	37	0	0.3	690.5	22.5	0	15.97	40.67	100	7.558	690.6	22.5	0	15.97	40.67	100	42.5	26.4	0	11.8	44.01	84	42.5	26.4	0	11.8	44.01	84	690	23	0	15.96	41.08	100	3.2928	Inf	3.3377	690
6	250	0	0.7183	1	2.5	0	2.49997	2.7814	1	0	10	37	0	0.3	688.7	24.3	0	15.96	41.98	100	7.536	688.7	24.3	0	15.96	41.98	100	43.4	28.4	0	11.79	45.32	83.9	43.4	28.4	0	11.79	45.32	83.9	688.4	24.6	0	15.96	42.18	100	2.7503	Inf	2.7814	688.4
6	250	0	0.7183	1	2	0	2.00004	2.2252	1	0	10	37	0	0.3	686.5	26.5	0	15.95	43.43	100	7.513	686.5	26.5	0	15.95	43.43	100	44.4	30.8	0	11.79	46.76	83.8	44.4	30.8	0	11.79	46.76	83.8	686.6	26.4	0	15.95	43.38	100	2.206	Inf	2.2251	686.6
6	250	0	0.7183	1	1.5	0	1.50003	1.6689	1	0	10	37	0	0.3	683.9	29.1	0	15.95	45.03	100	7.488	684	29.1	0	15.95	45.03	100	45.6	33.5	0	11.78	48.36	83.8	45.6	33.5	0	11.78	48.36	83.8	684.5	28.5	0	15.95	44.7	100	1.6596	Inf	1.6688	684.5
6	250	0	0.7183	1	1	0	1.00002	1.1126	1	0	10	37	0	0.3	680.9	32.1	0	15.94	46.82	100	7.461	681	32.1	0	15.94	46.82	100	46.8	36.7	0	11.77	50.16	83.7	46.8	36.7	0	11.77	50.16	83.7	682	31	0	15.94	46.17	100	1.1103	Inf	1.1126	682.1
6	250	0	0.7183	1	0.5	0	0.500011	0.5563	1	0	10	37	0	0.3	677.3	35.7	0	15.93	48.85	100	7.431	677.4	35.7	0	15.93	48.85	100	48.1	40.5	0	11.76	52.18	83.6	48.1	40.5	0	11.76	52.18	83.6	679.2	33.8	0	15.93	47.81	100	0.5575	Inf	0.5563	679.2
6	250	0.5	0.7183	1	5.5	0	5.50003	6.1192	1	0	10	37	0	0.3	693.3	19.7	0	15.98	38.67	100	7.579	632.3	20.8	0	15.79	39.49	100	40.4	24.5	0	11.62	42.82	82.8	40.4	24.5	0	11.62	42.82	82.8	691.4	21.6	0	15.97	40.08	100	6.0123	Inf	6.1191	691.4
6	250	0.5	0.7183	1	5	0	5.00002	5.5629	1	0	10	37	0	0.3	691.6	21.4	0	15.97	39.88	100	7.557	565.5	22.6	0	15.59	40.77	99.9	40	26.4	0	11.42	44.1	81.3	40	26.4	0	11.42	44.1	81.3	689.8	23.2	0	15.96	41.17	100	5.4654	Inf	5.5628	689.9
6	250	0.5	0.7183	1	4.5	0	4.50001	5.0066	1	0	10	37	0	0.3	689.8	23.2	0	15.96	41.22	100	7.533	492.5	24.6	0	15.37	42.19	99.9	39.7	28.5	0	11.2	45.52	79.7	39.7	28.5	0	11.2	45.52	79.7	688.1	24.9	0	15.96	42.37	100	4.9192	Inf	5.0065	688.1
6	250	0.5	0.7183	1	4	0	4	4.4503	1	0	10	37	0	0.3	687.6	25.4	0	15.96	42.72	100	7.507	412.7	27	0	15.12	43.77	99.9	39.3	30.9	0	10.96	47.11	78	39.3	30.9	0	10.96	47.11	78	686.1	26.9	0	15.95	43.7	100	4.3735	Inf	4.4502	686.1
6	250	0.5	0.7183	1	3.5	0	3.49999	3.894	1	0	10	37	0	0.3	685	28	0	15.95	44.39	100	7.48	326.2	29.9	0	14.85	45.56	99.8	39	33.8	0	10.68	48.89	76	39	33.8	0	10.68	48.89	76	683.7	29.3	0	15.95	45.18	100	3.8284	Inf	3.8939	683.7
6	250	0.5	0.7183	1	3	0	2.99998	3.3377	1	0	10	37	0	0.3	681.8	31.2	0	15.94	46.29	100	7.45	235.1	33.4	0	14.55	47.59	99.6	38.7	37.3	0	10.38	50.92	73.9	38.7	37.3	0	10.38	50.92	73.9	680.9	32.1	0	15.94	46.85	100	3.2839	Inf	3.3377	680.9
6	250	0.5	0.7183	1	2.5	0	2.49997	2.7814	1	0	10	37	0	0.3	678	35	0	15.93	48.46	100	7.417	151.4	37.6	0	14.21	49.92	99	38.3	41.5	0	10.04	53.25	71.4	38.3	41.5	0	10.04	53.25	71.4	677.5	35.5	0	15.93	48.75	100	2.7398	Inf	2.7814	677.5
6	250	0.5	0.7183	1	2	0	2.00004	2.2252	1	0	10	37	0	0.3	673.3	39.7	0	15.91	50.99	99.9	7.382	99.4	42.8	0	13.83	52.64	97.3	38	46.7	0	9.66	55.97	68.7	38	46.7	0	9.66	55.97	68.7	673.4	39.6	0	15.91	50.93	99.9	2.1958	Inf	2.2251	673.4
6	250	0.5	0.7183	1	1.5	0	1.50003	1.6689	1	0	10	37	0	0.3	667.2	45.8	0	15.89	53.97	99.9	7.344	77.6	49.3	0	13.39	55.87	94.7	37.6	53.4	0	9.23	59.21	65.6	37.6	53.4	0	9.23	59.21	65.6	668.2	44.8	0	15.9	53.49	99.9	1.6514	Inf	1.6688	668.3
6	250	0.5	0.7183	1	1	0	1.00002	1.1126	1	0	10	37	0	0.3	659.3	53.7	0	15.87	57.56	99.9	7.301	67.8	57.9	0	12.89	59.8	91.3	37.1	62.1	0	8.73	63.13	62	37.1	62.1	0	8.73	63.13	62	661.6	51.4	0	15.88	56.54	99.9	1.1057	Inf	1.1125	661.6
6	250	0.5	0.7183	1	0.5	0	0.500011	0.5563	1	0	10	37	0	0.3	648.4	64.6	0	15.83	62.02	99.9	7.252	62.6	69.7	0	12.31	64.71	87.2	36.6	74	0	8.14	68.04	57.8	36.6	74	0	8.14	68.04	57.8	652.8	60.2	0	15.85	60.28	99.9	0.5566	Inf	0.5563	652.8
6	250	0.7	0.7183	1	5.5	0	5.50003	6.1192	1	0	10	37	0	0.3	691.2	21.8	0	15.97	40.17	100	7.545	604.3	23.5	0	15.71	41.44	100	41.3	27.4	0	11.54	44.77	82.1	41.3	27.4	0	11.54	44.77	82.1	689	24	0	15.96	41.73	100	6.0273	Inf	6.1191	689.1
6	250	0.7	0.7183	1	5	0	5.00002	5.5629	1	0	10	37	0	0.3	689.2	23.8	0	15.96	41.6	100	7.52	506.1	25.8	0	15.41	42.98	99.9	40.5	29.8	0	11.24	46.32	80	40.5	29.8	0	11.24	46.32	80	687.1	25.9	0	15.96	43.03	100	5.4765	Inf	5.5628	687.1
6	250	0.7	0.7183	1	4.5	0	4.50001	5.0066	1	0	10	37	0	0.3	686.8	26.2	0	15.96	43.19	100	7.492	395.1	28.5	0	15.07	44.72	99.9	39.6	32.5	0	10.9	48.05	77.6	39.6	32.5	0	10.9	48.05	77.6	684.8	28.2	0	15.95	44.48	100	4.9262	Inf	5.0065	684.9
6	250	0.7	0.7183	1	4	0	4	4.4503	1	0	10	37	0	0.3	684	29	0	15.95	45	100	7.463	271.7	31.8	0	14.67	46.7	99.7	38.8	35.7	0	10.51	50.03	74.8	38.8	35.7	0	10.51	50.03	74.8	682.1	30.9	0	15.94	46.12	100	4.3767	Inf	4.4502	682.2
6	250	0.7	0.7183	1	3.5	0	3.49999	3.894	1	0	10	37	0	0.3	680.5	32.5	0	15.94	47.08	100	7.431	151.6	35.8	0	14.22	48.97	99	37.8	39.6	0	10.05	52.3	71.5	37.8	39.6	0	10.05	52.3	71.5	678.9	34.1	0	15.93	47.98	100	3.828	Inf	3.8939	678.9
6	250	0.7	0.7183	1	3	0	2.99998	3.3377	1	0	10	37	0	0.3	676.1	36.9	0	15.92	49.48	99.9	7.396	86.8	40.7	0	13.68	51.63	96.5	36.7	44.5	0	9.51	54.96	67.6	36.7	44.5	0	9.51	54.96	67.6	674.9	38.1	0	15.92	50.14	99.9	3.2802	Inf	3.3377	674.9
6	250	0.7	0.7183	1	2.5	0	2.49997	2.7814	1	0	10	37	0	0.3	670.6	42.4	0	15.9	52.33	99.9	7.36	66.3	46.7	0	13.03	54.8	92.3	35.4	50.7	0	8.86	58.13	63	35.4	50.7	0	8.86	58.13	63	669.9	43.1	0	15.9	52.67	99.9	2.7335	Inf	2.7814	669.9
6	250	0.7	0.7183	1	2	0	2.00004	2.2252	1	0	10	37	0	0.3	663.3	49.7	0	15.88	55.76	99.9	7.318	57.3	54.7	0	12.24	58.66	86.8	33.8	58.7	0	8.07	61.99	57.3	33.8	58.7	0	8.07	61.99	57.3	663.5	49.5	0	15.88	55.71	99.9	2.188	Inf	2.2251	663.5
6	250	0.7	0.7183	1	1.5	0	1.50003	1.6689	1	0	10	37	0	0.3	653.4	59.6	0	15.85	60.02	99.9	7.271	51.6	65.5	0	11.25	63.49	79.8	31.6	69.7	0	7.08	66.83	50.2	31.6	69.7	0	7.08	66.83	50.2	654.8	58.2	0	15.85	59.44	99.9	1.6435	Inf	1.6688	654.9
6	250	0.7	0.7183	1	1	0	1.00002	1.1126	1	0	10	37	0	0.3	639.2	73.8	0	15.81	65.51	99.9	7.216	46.7	81	0	9.97	69.8	70.8	28.6	85.3	0	5.81	73.14	41.2	28.6	85.3	0	5.81	73.14	41.2	642.8	70.2	0	15.82	64.19	99.9	1.0997	Inf	1.1125	642.8
6	250	0.7	0.7183	1	0.5	0	0.500011	0.5563	1	0	10	37	0	0.3	617.3	95.7	0	15.74	72.95	99.9	7.148	41.4	105	0	8.28	78.52	58.7	24.3	109.4	0	4.11	81.86	29.1	24.3	109.4	0	4.11	81.86	29.1	624.8	88.2	0	15.76	70.52	99.9	0.5543	Inf	0.5562	624.8
6	250	0.9	0.7183	1	5.5	0	5.50003	6.1192	1	0	10	37	0	0.3	688.8	24.2	0	15.96	41.89	100	7.508	574.8	26.9	0	15.62	43.71	99.9	42.3	31.1	0	11.45	47.04	81.5	42.3	31.1	0	11.45	47.04	81.5	686.2	26.8	0	15.95	43.62	100	6.0468	Inf	6.1191	686.2
6	250	0.9	0.7183	1	5	0	5.00002	5.5629	1	0	10	37	0	0.3	686.2	26.8	0	15.95	43.59	100	7.479	441.9	30	0	15.21	45.59	99.9	41	34.1	0	11.04	48.92	78.6	41	34.1	0	11.04	48.92	78.6	683.7	29.3	0	15.95	45.19	100	5.4921	Inf	5.5628	683.7
6	250	0.9	0.7183	1	4.5	0	4.50001	5.0066	1	0	10	37	0	0.3	683.1	29.9	0	15.94	45.52	100	7.447	288.2	33.7	0	14.73	47.76	99.7	39.7	37.7	0	10.56	51.09	75.1	39.7	37.7	0	10.56	51.09	75.1	680.7	32.3	0	15.94	46.98	100	4.9378	Inf	5.0066	680.7
6	250	0.9	0.7183	1	4	0	4	4.4503	1	0	10	37	0	0.3	679.3	33.7	0	15.93	47.77	100	7.412	137.9	38.3	0	14.14	50.3	98.7	38.2	42.2	0	9.97	53.63	70.9	38.2	42.2	0	9.97	53.63	70.9	676.9	36.1	0	15.92	49.05	99.9	4.3838	Inf	4.4503	677
6	250	0.9	0.7183	1	3.5	0	3.49999	3.894	1	0	10	37	0	0.3	674.4	38.6	0	15.92	50.43	99.9	7.376	75.7	43.9	0	13.41	53.32	94.8	36.4	47.8	0	9.24	56.65	65.7	36.4	47.8	0	9.24	56.65	65.7	672.3	40.7	0	15.91	51.49	99.9	3.8303	Inf	3.894	672.3
6	250	0.9	0.7183	1	3	0	2.99998	3.3377	1	0	10	37	0	0.3	667.9	45.1	0	15.9	53.63	99.9	7.336	59.1	51.1	0	12.48	57	88.5	34.1	55.1	0	8.32	60.34	59.1	34.1	55.1	0	8.32	60.34	59.1	666.3	46.7	0	15.89	54.42	99.9	3.2775	Inf	3.3377	666.3
6	250	0.9	0.7183	1	2.5	0	2.49997	2.7814	1	0	10	37	0	0.3	659.2	53.8	0	15.87	57.6	99.9	7.291	50.5	60.9	0	11.26	61.63	79.9	31	65	0	7.09	64.96	50.4	31	65	0	7.09	64.96	50.4	658.2	54.8	0	15.86	58.04	99.9	2.7255	Inf	2.7814	658.2
6	250	0.9	0.7183	1	2	0	2.00004	2.2252	1	0	10	37	0	0.3	646.7	66.3	0	15.83	62.71	99.9	7.239	43.4	74.7	0	9.58	67.68	68	26.5	78.9	0	5.41	71.01	38.4	26.5	78.9	0	5.41	71.01	38.4	646.8	66.2	0	15.83	62.67	99.9	2.1749	Inf	2.2251	646.8
6	250	0.9	0.7183	1	1.5	0	1.50003	1.6689	1	0	10	37	0	0.3	627.4	85.6	0	15.77	69.65	99.9	7.176	35	95.7	0	7.12	76.07	50.5	19.5	99.9	0	2.95	79.4	20.8	19.5	99.9	0	2.95	79.4	20.8	629.6	83.4	0	15.77	68.92	99.9	1.6263	Inf	1.6688	629.6
6	250	0.9	0.7183	1	1	0	1.00002	1.1126	1	0	10	37	0	0.3	There was an error with the final result. The final CvO2 was < 0
6	250	0.9	0.7183	1	0.5	0	0.500011	0.5563	1	0	10	37	0	0.3	There was an error with the final result. The final CvO2 was < 0
6	250	1	0.7183	1	5.5	0	5.50003	6.1192	1	0	10	37	0	0.3							7.488	559.4	29	0	15.57	44.98		42.8	33.2	0	11.4	48.31	81.1	42.8	33.2	0	11.4	48.31	81.1	684.5	28.5	0	15.95	44.68	100	6.0586	Inf	6.1192	684.5
6	250	1	0.7183	1	5	0	5.00002	5.5629	1	0	10	37	0	0.3							7.457	407.9	32.5	0	15.11	47.08		41.4	36.7	0	10.94	50.41	77.8	41.4	36.7	0	10.94	50.41	77.8	681.6	31.4	0	15.94	46.41	100	5.5024	Inf	5.5629	681.7
6	250	1	0.7183	1	4.5	0	4.50001	5.0066	1	0	10	37	0	0.3							7.422	233.1	36.9	0	14.54	49.53		39.7	40.9	0	10.37	52.86	73.8	39.7	40.9	0	10.37	52.86	73.8	678.1	34.9	0	15.93	48.42	100	4.9461	Inf	5.0066	678.1
6	250	1	0.7183	1	4	0	4	4.4503	1	0	10	37	0	0.3							7.385	99.3	42.4	0	13.83	52.44		37.9	46.3	0	9.66	55.78	68.7	37.9	46.3	0	9.66	55.78	68.7	673.7	39.3	0	15.91	50.78	99.9	4.3898	Inf	4.4503	673.7
6	250	1	0.7183	1	3.5	0	3.49999	3.894	1	0	10	37	0	0.3							7.346	65.2	49.2	0	12.92	55.99		35.5	53.2	0	8.75	59.32	62.2	35.5	53.2	0	8.75	59.32	62.2	668	45	0	15.9	53.61	99.9	3.8335	Inf	3.894	668
6	250	1	0.7183	1	3	0	2.99998	3.3377	1	0	10	37	0	0.3							7.301	53.3	58.4	0	11.71	60.43		32.3	62.5	0	7.54	63.77	53.5	32.3	62.5	0	7.54	63.77	53.5	660.3	52.7	0	15.87	57.1	99.9	3.2772	Inf	3.3377	660.4
6	250	1	0.7183	1	2.5	0	2.49997	2.7814	1	0	10	37	0	0.3							7.25	45.1	71.3	0	10	66.25		27.7	75.5	0	5.84	69.58	41.4	27.7	75.5	0	5.84	69.58	41.4	649.6	63.4	0	15.84	61.58	99.9	2.7209	Inf	2.7814	649.6
6	250	1	0.7183	1	2	0	2.00004	2.2252	1	0	10	37	0	0.3							7.19	35.9	90.8	0	7.45	74.3		20.4	95.1	0	3.29	77.64	23.2	20.4	95.1	0	3.29	77.64	23.2	633.3	79.7	0	15.79	67.64	99.9	2.1646	Inf	2.2252	633.3
6	250	1	0.7183	1	1.5	0	1.50003	1.6689	1	0	10	37	0	0.3	There was an error with the final result. The final CvO2 was < 0
6	250	1	0.7183	1	1	0	1.00002	1.1126	1	0	10	37	0	0.3	There was an error with the final result. The final CvO2 was < 0
6	250	1	0.7183	1	0.5	0	0.500011	0.5563	1	0	10	37	0	0.3	There was an error with the final result. The final CvO2 was < 0
[truncated: 11 more columns]

## Sheet: F2,3s1s3s4s5s7-Qec SF-Vsweep5
Input parameters														Output parameters
Qpa	VO2	SF_lung	lung_VQratio	FIO2	Q_ec	SF_ec	Vsweep	VIoxy	FoxyO2	RCF_ec	haemoglobin	temp	DP50	hct	PAO2	PACO2	PAN2	CAO2	CACO2	SAO2	pHa	PaO2	PaCO2	PaN2	CaO2	CaCO2	SaO2	PvO2	PvCO2	PvN2	CvO2	CvCO2	SvO2	PpreO2	PpreCO2	PpreN2	CpreO2	CpreCO2	SpreO2	PpostO2	PpostCO2	PpostN2	CpostO2	CpostCO2	SpostO2	VAoxy	VAIoxy_N2	VAIoxy_O2	PecfinalO2
6	250	0	0.7183	1	5.5	0	5.00002	5.5629	1	0	10	37	0	0.3	696.1	16.9	0	15.98	36.38	100	7.636	696.1	16.9	0	15.98	36.38	100	39.3	20.3	0	11.82	39.71	84.2	39.3	20.3	0	11.82	39.71	84.2	694.6	18.4	0	15.98	37.61	100	5.4257	Inf	5.5628	694.6
6	250	0	0.7183	1	5	0	5.00002	5.5629	1	0	10	37	0	0.3	696	17	0	15.98	36.46	100	7.635	696	17	0	15.98	36.46	100	39.4	20.4	0	11.82	39.79	84.2	39.4	20.4	0	11.82	39.79	84.2	694.8	18.2	0	15.98	37.49	100	5.4503	Inf	5.5628	694.8
6	250	0	0.7183	1	4.5	0	5.00002	5.5629	1	0	10	37	0	0.3	695.9	17.1	0	15.98	36.56	100	7.633	695.9	17.1	0	15.98	36.56	100	39.5	20.5	0	11.82	39.89	84.2	39.5	20.5	0	11.82	39.89	84.2	694.9	18.1	0	15.98	37.34	100	5.4747	Inf	5.5628	695
6	250	0	0.7183	1	4	0	5.00002	5.5629	1	0	10	37	0	0.3	695.7	17.3	0	15.98	36.69	100	7.63	695.8	17.3	0	15.98	36.69	100	39.6	20.7	0	11.82	40.02	84.2	39.6	20.7	0	11.82	40.02	84.2	695.1	17.9	0	15.98	37.18	100	5.4989	Inf	5.5628	695.2
6	250	0	0.7183	1	3.5	0	5.00002	5.5629	1	0	10	37	0	0.3	695.5	17.5	0	15.98	36.86	100	7.627	695.6	17.5	0	15.98	36.86	100	39.7	21	0	11.82	40.2	84.1	39.7	21	0	11.82	40.2	84.1	695.4	17.6	0	15.98	36.98	100	5.5227	Inf	5.5628	695.4
6	250	0	0.7183	1	3	0	5.00002	5.5629	1	0	10	37	0	0.3	695.2	17.8	0	15.98	37.1	100	7.622	695.3	17.8	0	15.98	37.1	100	39.9	21.3	0	11.81	40.44	84.1	39.9	21.3	0	11.81	40.44	84.1	695.7	17.3	0	15.98	36.73	100	5.5461	Inf	5.5628	695.7
6	250	0	0.7183	1	2.5	0	5.00002	5.5629	1	0	10	37	0	0.3	694.8	18.2	0	15.98	37.44	100	7.616	694.9	18.2	0	15.98	37.44	100	40.1	21.7	0	11.81	40.77	84.1	40.1	21.7	0	11.81	40.77	84.1	696.1	16.9	0	15.98	36.41	100	5.5688	Inf	5.5628	696.1
6	250	0	0.7183	1	2	0	5.00002	5.5629	1	0	10	37	0	0.3	694.2	18.8	0	15.98	37.93	100	7.607	694.2	18.8	0	15.98	37.93	100	40.5	22.4	0	11.81	41.26	84.1	40.5	22.4	0	11.81	41.26	84.1	696.6	16.4	0	15.99	35.95	100	5.5903	Inf	5.5628	696.6
6	250	0	0.7183	1	1.5	0	5.00002	5.5629	1	0	10	37	0	0.3	693.2	19.8	0	15.98	38.68	100	7.593	693.3	19.8	0	15.98	38.68	100	41	23.5	0	11.81	42.01	84.1	41	23.5	0	11.81	42.01	84.1	697.4	15.6	0	15.99	35.26	100	5.6096	Inf	5.5628	697.4
6	250	0	0.7183	1	1	0	5.00002	5.5629	1	0	10	37	0	0.3	691.5	21.5	0	15.97	39.97	100	7.571	691.6	21.5	0	15.97	39.97	100	42	25.3	0	11.8	43.3	84	42	25.3	0	11.8	43.3	84	698.8	14.2	0	15.99	34.02	100	5.6244	Inf	5.5628	698.8
6	250	0	0.7183	1	0.5	0	5.00002	5.5629	1	0	10	37	0	0.3	687.8	25.2	0	15.96	42.59	100	7.526	687.8	25.2	0	15.96	42.59	100	43.9	29.4	0	11.79	45.92	83.9	43.9	29.4	0	11.79	45.92	83.9	701.7	11.3	0	16	31.14	100	5.6268	Inf	5.5628	701.7
6	250	0.5	0.7183	1	5.5	0	5.00002	5.5629	1	0	10	37	0	0.3	691.8	21.2	0	15.97	39.73	100	7.559	630.8	22.4	0	15.79	40.61	100	41.2	26.2	0	11.62	43.95	82.7	41.2	26.2	0	11.62	43.95	82.7	689.7	23.3	0	15.96	41.27	100	5.4518	Inf	5.5628	689.7
6	250	0.5	0.7183	1	5	0	5.00002	5.5629	1	0	10	37	0	0.3	691.6	21.4	0	15.97	39.88	100	7.557	565.5	22.6	0	15.59	40.77	99.9	40	26.4	0	11.42	44.1	81.3	40	26.4	0	11.42	44.1	81.3	689.8	23.2	0	15.96	41.17	100	5.4654	Inf	5.5628	689.9
6	250	0.5	0.7183	1	4.5	0	5.00002	5.5629	1	0	10	37	0	0.3	691.4	21.6	0	15.97	40.07	100	7.553	494.1	22.9	0	15.37	40.97	99.9	38.9	26.6	0	11.21	44.3	79.8	38.9	26.6	0	11.21	44.3	79.8	690	23	0	15.97	41.06	100	5.4803	Inf	5.5628	690
6	250	0.5	0.7183	1	4	0	5.00002	5.5629	1	0	10	37	0	0.3	691.1	21.9	0	15.97	40.3	100	7.549	416.1	23.2	0	15.13	41.22	99.9	37.7	26.8	0	10.97	44.55	78.1	37.7	26.8	0	10.97	44.55	78.1	690.2	22.8	0	15.97	40.92	100	5.4966	Inf	5.5628	690.2
6	250	0.5	0.7183	1	3.5	0	5.00002	5.5629	1	0	10	37	0	0.3	690.6	22.4	0	15.97	40.61	100	7.544	331.1	23.7	0	14.87	41.54	99.8	36.6	27.2	0	10.7	44.87	76.2	36.6	27.2	0	10.7	44.87	76.2	690.4	22.6	0	15.97	40.75	100	5.5143	Inf	5.5628	690.5
6	250	0.5	0.7183	1	3	0	5.00002	5.5629	1	0	10	37	0	0.3	690.1	22.9	0	15.97	41.01	100	7.537	240.4	24.3	0	14.58	41.96	99.7	35.4	27.7	0	10.41	45.3	74.1	35.4	27.7	0	10.41	45.3	74.1	690.7	22.3	0	15.97	40.54	100	5.5338	Inf	5.5628	690.8
6	250	0.5	0.7183	1	2.5	0	5.00002	5.5629	1	0	10	37	0	0.3	689.3	23.7	0	15.96	41.56	100	7.528	152.8	25.1	0	14.25	42.55	99.2	34.3	28.5	0	10.08	45.88	71.8	34.3	28.5	0	10.08	45.88	71.8	691.1	21.9	0	15.97	40.25	100	5.555	Inf	5.5628	691.2
6	250	0.5	0.7183	1	2	0	5.00002	5.5629	1	0	10	37	0	0.3	688.1	24.9	0	15.96	42.37	100	7.515	93.7	26.3	0	13.88	43.41	97.8	33.2	29.7	0	9.71	46.74	69.2	33.2	29.7	0	9.71	46.74	69.2	691.7	21.3	0	15.97	39.85	100	5.5781	Inf	5.5628	691.7
6	250	0.5	0.7183	1	1.5	0	5.00002	5.5629	1	0	10	37	0	0.3	686.2	26.8	0	15.95	43.64	100	7.496	68.7	28.3	0	13.46	44.76	95.3	32.2	31.7	0	9.29	48.09	66.1	32.2	31.7	0	9.29	48.09	66.1	692.5	20.5	0	15.97	39.23	100	5.6024	Inf	5.5628	692.6
6	250	0.5	0.7183	1	1	0	5.00002	5.5629	1	0	10	37	0	0.3	682.5	30.5	0	15.94	45.89	100	7.463	58.3	32	0	12.97	47.15	92.1	31.5	35.5	0	8.8	50.49	62.7	31.5	35.5	0	8.8	50.49	62.7	694	19	0	15.98	38.1	100	5.6259	Inf	5.5628	694
6	250	0.5	0.7183	1	0.5	0	5.00002	5.5629	1	0	10	37	0	0.3	673.8	39.2	0	15.91	50.73	99.9	7.395	54.4	41.3	0	12.39	52.36	88	31.7	45.1	0	8.23	55.69	58.5	31.7	45.1	0	8.23	55.69	58.5	697.4	15.6	0	15.99	35.28	100	5.6394	Inf	5.5628	697.4
6	250	0.7	0.7183	1	5.5	0	5.00002	5.5629	1	0	10	37	0	0.3	689.5	23.5	0	15.96	41.4	100	7.523	602.4	25.5	0	15.7	42.76	99.9	42.2	29.5	0	11.53	46.1	82.1	42.2	29.5	0	11.53	46.1	82.1	687	26	0	15.96	43.1	100	5.4679	Inf	5.5628	687
6	250	0.7	0.7183	1	5	0	5.00002	5.5629	1	0	10	37	0	0.3	689.2	23.8	0	15.96	41.6	100	7.52	506.1	25.8	0	15.41	42.98	99.9	40.5	29.8	0	11.24	46.32	80	40.5	29.8	0	11.24	46.32	80	687.1	25.9	0	15.96	43.03	100	5.4765	Inf	5.5628	687.1
6	250	0.7	0.7183	1	4.5	0	5.00002	5.5629	1	0	10	37	0	0.3	688.9	24.1	0	15.96	41.85	100	7.516	397.1	26.2	0	15.07	43.25	99.9	38.7	30	0	10.91	46.58	77.6	38.7	30	0	10.91	46.58	77.6	687.2	25.8	0	15.96	42.94	100	5.4861	Inf	5.5628	687.3
6	250	0.7	0.7183	1	4	0	5.00002	5.5629	1	0	10	37	0	0.3	688.4	24.6	0	15.96	42.15	100	7.51	275.2	26.7	0	14.69	43.58	99.7	37	30.4	0	10.52	46.92	74.9	37	30.4	0	10.52	46.92	74.9	687.4	25.6	0	15.96	42.84	100	5.4972	Inf	5.5628	687.4
6	250	0.7	0.7183	1	3.5	0	5.00002	5.5629	1	0	10	37	0	0.3	687.8	25.2	0	15.96	42.55	100	7.504	152.6	27.4	0	14.24	44.01	99.2	35.1	30.8	0	10.08	47.34	71.7	35.1	30.8	0	10.08	47.34	71.7	687.6	25.4	0	15.96	42.71	100	5.5101	Inf	5.5628	687.6
6	250	0.7	0.7183	1	3	0	5.00002	5.5629	1	0	10	37	0	0.3	687	26	0	15.96	43.07	100	7.498	81.4	28.1	0	13.71	44.58	96.9	33.2	31.5	0	9.55	47.91	68	33.2	31.5	0	9.55	47.91	68	687.8	25.2	0	15.96	42.54	100	5.525	Inf	5.5628	687.9
6	250	0.7	0.7183	1	2.5	0	5.00002	5.5629	1	0	10	37	0	0.3	685.9	27.1	0	15.95	43.78	100	7.489	58.8	29.1	0	13.08	45.36	92.8	31	32.5	0	8.91	48.69	63.5	31	32.5	0	8.91	48.69	63.5	688.2	24.8	0	15.96	42.32	100	5.5426	Inf	5.5628	688.2
6	250	0.7	0.7183	1	2	0	5.00002	5.5629	1	0	10	37	0	0.3	684.3	28.7	0	15.95	44.83	100	7.477	48.8	30.6	0	12.31	46.5	87.5	28.8	34	0	8.14	49.84	57.9	28.8	34	0	8.14	49.84	57.9	688.7	24.3	0	15.96	41.99	100	5.5635	Inf	5.5628	688.7
6	250	0.7	0.7183	1	1.5	0	5.00002	5.5629	1	0	10	37	0	0.3	681.5	31.5	0	15.94	46.49	100	7.457	42.5	33.2	0	11.34	48.33	80.7	26.2	36.6	0	7.18	51.66	51.1	26.2	36.6	0	7.18	51.66	51.1	689.4	23.6	0	15.96	41.48	100	5.5882	Inf	5.5628	689.4
6	250	0.7	0.7183	1	1	0	5.00002	5.5629	1	0	10	37	0	0.3	676.1	36.9	0	15.92	49.51	99.9	7.419	37.7	38.5	0	10.1	51.66	71.9	23.4	42	0	5.93	54.99	42.2	23.4	42	0	5.93	54.99	42.2	690.8	22.2	0	15.97	40.52	100	5.6165	Inf	5.5628	690.8
6	250	0.7	0.7183	1	0.5	0	5.00002	5.5629	1	0	10	37	0	0.3	661.9	51.1	0	15.88	56.4	99.9	7.335	34.1	53.1	0	8.43	59.37	59.9	20.4	56.9	0	4.26	62.7	30.2	20.4	56.9	0	4.26	62.7	30.2	694.1	18.9	0	15.98	38.01	100	5.6414	Inf	5.5628	694.1
6	250	0.9	0.7183	1	5.5	0	5.00002	5.5629	1	0	10	37	0	0.3	686.7	26.3	0	15.95	43.31	100	7.484	572.3	29.5	0	15.61	45.28	99.9	43.3	33.8	0	11.44	48.62	81.4	43.3	33.8	0	11.44	48.62	81.4	683.6	29.4	0	15.94	45.22	100	5.4892	Inf	5.5629	683.7
6	250	0.9	0.7183	1	5	0	5.00002	5.5629	1	0	10	37	0	0.3	686.2	26.8	0	15.95	43.59	100	7.479	441.9	30	0	15.21	45.59	99.9	41	34.1	0	11.04	48.92	78.6	41	34.1	0	11.04	48.92	78.6	683.7	29.3	0	15.95	45.19	100	5.4921	Inf	5.5628	683.7
6	250	0.9	0.7183	1	4.5	0	5.00002	5.5629	1	0	10	37	0	0.3	685.7	27.3	0	15.95	43.92	100	7.474	290.4	30.6	0	14.74	45.96	99.7	38.7	34.4	0	10.57	49.3	75.2	38.7	34.4	0	10.57	49.3	75.2	683.7	29.3	0	15.95	45.16	100	5.4956	Inf	5.5628	683.8
6	250	0.9	0.7183	1	4	0	5.00002	5.5629	1	0	10	37	0	0.3	685.1	27.9	0	15.95	44.34	100	7.467	138	31.3	0	14.16	46.43	98.9	36.1	34.9	0	9.99	49.76	71.1	36.1	34.9	0	9.99	49.76	71.1	683.8	29.2	0	15.95	45.11	100	5.4999	Inf	5.5628	683.8
6	250	0.9	0.7183	1	3.5	0	5.00002	5.5629	1	0	10	37	0	0.3	684.2	28.8	0	15.95	44.86	100	7.462	70.6	32.1	0	13.45	47.02	95.2	33.3	35.6	0	9.28	50.35	66	33.3	35.6	0	9.28	50.35	66	683.9	29.1	0	15.95	45.05	100	5.5051	Inf	5.5629	683.9
6	250	0.9	0.7183	1	3	0	5.00002	5.5629	1	0	10	37	0	0.3	683.1	29.9	0	15.94	45.57	100	7.456	52.4	32.9	0	12.54	47.81	89.1	30.2	36.4	0	8.37	51.14	59.6	30.2	36.4	0	8.37	51.14	59.6	684	29	0	15.95	44.98	100	5.5117	Inf	5.5628	684.1
6	250	0.9	0.7183	1	2.5	0	5.00002	5.5629	1	0	10	37	0	0.3	681.4	31.6	0	15.94	46.54	100	7.449	42.8	34.2	0	11.34	48.91	80.7	26.4	37.7	0	7.17	52.24	51	26.4	37.7	0	7.17	52.24	51	684.2	28.8	0	15.95	44.87	100	5.5203	Inf	5.5628	684.2
6	250	0.9	0.7183	1	2	0	5.00002	5.5629	1	0	10	37	0	0.3	678.9	34.1	0	15.93	47.97	100	7.437	35.2	36.1	0	9.69	50.52	69	21.8	39.6	0	5.53	53.86	39.3	21.8	39.6	0	5.53	53.86	39.3	684.5	28.5	0	15.95	44.71	100	5.532	Inf	5.5628	684.5
6	250	0.9	0.7183	1	1.5	0	5.00002	5.5629	1	0	10	37	0	0.3	674.6	38.4	0	15.92	50.3	99.9	7.418	27.2	39.5	0	7.28	53.17	51.8	15.5	43	0	3.12	56.51	22.1	15.5	43	0	3.12	56.51	22.1	684.9	28.1	0	15.95	44.45	100	5.5488	Inf	5.5628	684.9
6	250	0.9	0.7183	1	1	0	5.00002	5.5629	1	0	10	37	0	0.3	There was an error with the final result. The final CvO2 was < 0
6	250	0.9	0.7183	1	0.5	0	5.00002	5.5629	1	0	10	37	0	0.3	There was an error with the final result. The final CvO2 was < 0
6	250	1	0.7183	1	5.5	0	5.00002	5.5629	1	0	10	37	0	0.3							7.462	556.5	31.9	0	15.56	46.72	99.9	44	36.3	0	11.39	50.05	81	44	36.3	0	11.39	50.05	81	681.6	31.4	0	15.94	46.41	100	5.5024	Inf	5.5629	681.7
6	250	1	0.7183	1	5	0	5.00002	5.5629	1	0	10	37	0	0.3							7.457	407.9	32.5	0	15.11	47.08	99.9	41.4	36.7	0	10.94	50.41	77.8	41.4	36.7	0	10.94	50.41	77.8	681.6	31.4	0	15.94	46.41	100	5.5024	Inf	5.5629	681.7
6	250	1	0.7183	1	4.5	0	5.00002	5.5629	1	0	10	37	0	0.3							7.451	235.2	33.3	0	14.55	47.52	99.6	38.6	37.1	0	10.38	50.86	73.9	38.6	37.1	0	10.38	50.86	73.9	681.6	31.4	0	15.94	46.41	100	5.5024	Inf	5.5629	681.7
6	250	1	0.7183	1	4	0	5.00002	5.5629	1	0	10	37	0	0.3							7.445	96.9	34.1	0	13.86	48.08	97.6	35.7	37.7	0	9.69	51.41	68.9	35.7	37.7	0	9.69	51.41	68.9	681.6	31.4	0	15.94	46.41	100	5.5023	Inf	5.5629	681.7
6	250	1	0.7183	1	3.5	0	5.00002	5.5629	1	0	10	37	0	0.3							7.44	59.6	34.9	0	12.96	48.79	92	32.3	38.5	0	8.8	52.13	62.6	32.3	38.5	0	8.8	52.13	62.6	681.6	31.4	0	15.94	46.41	100	5.5024	Inf	5.5629	681.7
6	250	1	0.7183	1	3	0	5.00002	5.5629	1	0	10	37	0	0.3							7.434	46.5	36	0	11.77	49.75	83.7	28.3	39.5	0	7.61	53.08	54.1	28.3	39.5	0	7.61	53.08	54.1	681.6	31.4	0	15.94	46.41	100	5.5023	Inf	5.5629	681.7
6	250	1	0.7183	1	2.5	0	5.00002	5.5629	1	0	10	37	0	0.3							7.427	37.4	37.4	0	10.1	51.08	71.9	23.2	40.9	0	5.94	54.41	42.2	23.2	40.9	0	5.94	54.41	42.2	681.6	31.4	0	15.94	46.41	100	5.5023	Inf	5.5629	681.7
6	250	1	0.7183	1	2	0	5.00002	5.5629	1	0	10	37	0	0.3							7.417	28.3	39.5	0	7.6	53.08	54.1	16.4	43	0	3.44	56.41	24.4	16.4	43	0	3.44	56.41	24.4	681.6	31.4	0	15.94	46.41	100	5.5023	Inf	5.5629	681.7
6	250	1	0.7183	1	1.5	0	5.00002	5.5629	1	0	10	37	0	0.3	There was an error with the final result. The final CvO2 was < 0
6	250	1	0.7183	1	1	0	5.00002	5.5629	1	0	10	37	0	0.3	There was an error with the final result. The final CvO2 was < 0
6	250	1	0.7183	1	0.5	0	5.00002	5.5629	1	0	10	37	0	0.3	There was an error with the final result. The final CvO2 was < 0
[truncated: 11 more columns]

## Sheet: F2,6,s1-SF Qec-PaCO2 40
Input parameters													Output parameters
Qpa	VO2	SF_lung	lung_VQratio	FIO2	Q_ec	SF_ec	VIoxy	FoxyO2	RCF_ec	haemoglobin	temp	DP50	hct	PAO2	PACO2	PAN2	CAO2	CACO2	SAO2	pHa	PaO2	PaCO2	PaN2	CaO2	CaCO2	SaO2	PvO2	PvCO2	PvN2	CvO2	CvCO2	SvO2	PpreO2	PpreCO2	PpreN2	CpreO2	CpreCO2	SpreO2	PpostO2	PpostCO2	PpostN2	CpostO2	CpostCO2	SpostO2	VAoxy	VAIoxy_N2	VAIoxy_O2	Vsweep	PecfinalO2
6	250	0.5	0.7183	1	5.5	0	0	1	0	10	37	0	0.3	676	37	0	15.92	49.58	99.9	7.4	613.4	40	0	15.73	51.12	99.9	48.2	45	0	11.56	54.46	82.2	48.2	45	0	11.56	54.46	82.2	670.3	42.7	0	15.9	52.5	99.9	2.1708	Inf	2.3295	2.09379	670.3
6	250	0.5	0.7183	1	5	0	0	1	0	10	37	0	0.3	676	37	0	15.92	49.58	99.9	7.4	548.7	40	0	15.53	51.13	99.9	46.7	44.8	0	11.37	54.46	80.8	46.7	44.8	0	11.37	54.46	80.8	670.7	42.3	0	15.9	52.31	99.9	2.191	Inf	2.3354	2.09909	670.7
6	250	0.5	0.7183	1	4.5	0	0	1	0	10	37	0	0.3	676	37	0	15.92	49.59	99.9	7.4	478.1	40	0	15.32	51.13	99.9	45.3	44.7	0	11.15	54.46	79.3	45.3	44.7	0	11.15	54.46	79.3	671.1	41.9	0	15.91	52.07	99.9	2.2159	Inf	2.3447	2.10745	671.2
6	250	0.5	0.7183	1	4	0	0	1	0	10	37	0	0.3	676	37	0	15.92	49.59	99.9	7.4	401.3	40	0	15.08	51.13	99.8	43.8	44.5	0	10.92	54.46	77.6	43.8	44.5	0	10.92	54.46	77.6	671.7	41.3	0	15.91	51.77	99.9	2.2471	Inf	2.3587	2.12004	671.8
6	250	0.5	0.7183	1	3.5	0	0	1	0	10	37	0	0.3	675.9	37.1	0	15.92	49.59	99.9	7.4	318.2	40	0	14.82	51.13	99.8	42.2	44.3	0	10.65	54.47	75.7	42.2	44.3	0	10.65	54.47	75.7	672.5	40.5	0	15.91	51.4	99.9	2.2884	Inf	2.381	2.14008	672.5
6	250	0.5	0.7183	1	3	0	0	1	0	10	37	0	0.3	675.9	37.1	0	15.92	49.6	99.9	7.4	231.3	40	0	14.53	51.14	99.5	40.6	44.1	0	10.36	54.48	73.7	40.6	44.1	0	10.36	54.48	73.7	673.5	39.5	0	15.91	50.9	99.9	2.3442	Inf	2.4157	2.17127	673.5
6	250	0.5	0.7183	1	2.5	0	0	1	0	10	37	0	0.3	675.9	37.1	0	15.92	49.63	99.9	7.4	151.1	40	0	14.2	51.17	98.9	39	44	0	10.04	54.5	71.4	39	44	0	10.04	54.5	71.4	674.8	38.2	0	15.92	50.21	99.9	2.4221	Inf	2.4702	2.22025	674.8
6	250	0.5	0.7183	1	2	0	0	1	0	10	37	0	0.3	675.8	37.2	0	15.92	49.69	99.9	7.401	98.7	40	0	13.84	51.24	97.4	37.3	43.8	0	9.67	54.58	68.8	37.3	43.8	0	9.67	54.58	68.8	676.6	36.4	0	15.92	49.23	99.9	2.5382	Inf	2.56	2.30097	676.7
6	250	0.5	0.7183	1	1.5	0	0	1	0	10	37	0	0.3	675.6	37.4	0	15.92	49.8	99.9	7.402	74.2	40	0	13.42	51.36	95	35.4	43.8	0	9.26	54.69	65.8	35.4	43.8	0	9.26	54.69	65.8	679.6	33.4	0	15.93	47.59	100	2.7504	Inf	2.7427	2.46518	679.6
6	250	0.5	0.7183	1	1	0	0	1	0	10	37	0	0.3	675.3	37.7	0	15.92	49.94	99.9	7.403	61.8	40	0	12.95	51.51	91.8	33.5	43.7	0	8.78	54.84	62.4	33.5	43.7	0	8.78	54.84	62.4	685.2	27.8	0	15.95	44.25	100	3.2843	Inf	3.243	2.91486	685.2
6	250	0.5	0.7183	1	0.5	0	0	1	0	10	37	0	0.3	675	38	0	15.92	50.1	99.9	7.404	53.9	40	0	12.4	51.68	88	31.4	43.7	0	8.23	55.02	58.5	31.4	43.7	0	8.23	55.02	58.5	698.8	14.2	0	15.99	34.01	100	6.3787	Inf	6.2985	5.66119	698.8
6	250	0.7	0.7183	1	5.5	0	0	1	0	10	37	0	0.3	677	36	0	15.92	49.03	99.9	7.4	588.2	40	0	15.65	51.12	99.9	47.6	44.9	0	11.49	54.46	81.6	47.6	44.9	0	11.49	54.46	81.6	671.7	41.3	0	15.91	51.8	99.9	3.0498	Inf	3.1672	2.84673	671.7
6	250	0.7	0.7183	1	5	0	0	1	0	10	37	0	0.3	677	36	0	15.92	49.03	99.9	7.4	492.7	40	0	15.36	51.13	99.9	45.6	44.7	0	11.2	54.46	79.6	45.6	44.7	0	11.2	54.46	79.6	672.2	40.8	0	15.91	51.54	99.9	3.089	Inf	3.1973	2.87378	672.2
6	250	0.7	0.7183	1	4.5	0	0	1	0	10	37	0	0.3	677	36	0	15.92	49.03	99.9	7.4	385.1	40	0	15.03	51.13	99.8	43.5	44.5	0	10.87	54.46	77.2	43.5	44.5	0	10.87	54.46	77.2	672.8	40.2	0	15.91	51.22	99.9	3.1373	Inf	3.2353	2.90794	672.9
6	250	0.7	0.7183	1	4	0	0	1	0	10	37	0	0.3	677	36	0	15.92	49.04	99.9	7.4	266.1	40	0	14.65	51.14	99.6	41.3	44.2	0	10.48	54.47	74.5	41.3	44.2	0	10.48	54.47	74.5	673.6	39.4	0	15.91	50.82	99.9	3.1985	Inf	3.2846	2.95225	673.6
6	250	0.7	0.7183	1	3.5	0	0	1	0	10	37	0	0.3	676.9	36.1	0	15.92	49.07	99.9	7.4	151.1	40	0	14.2	51.17	98.9	39	44	0	10.04	54.5	71.4	39	44	0	10.04	54.5	71.4	674.5	38.5	0	15.92	50.34	99.9	3.2739	Inf	3.3464	3.0078	674.6
6	250	0.7	0.7183	1	3	0	0	1	0	10	37	0	0.3	676.7	36.3	0	15.92	49.17	99.9	7.401	86.6	40	0	13.68	51.28	96.5	36.5	43.8	0	9.51	54.62	67.6	36.5	43.8	0	9.51	54.62	67.6	675.6	37.4	0	15.92	49.76	99.9	3.3629	Inf	3.4193	3.07332	675.7
6	250	0.7	0.7183	1	2.5	0	0	1	0	10	37	0	0.3	676.4	36.6	0	15.92	49.34	99.9	7.402	63.8	40	0	13.05	51.47	92.5	33.9	43.7	0	8.88	54.81	63.2	33.9	43.7	0	8.88	54.81	63.2	677	36	0	15.92	49	99.9	3.4843	Inf	3.5217	3.16536	677.1
6	250	0.7	0.7183	1	2	0	0	1	0	10	37	0	0.3	676	37	0	15.92	49.57	99.9	7.404	52.6	40	0	12.28	51.72	87.2	31	43.7	0	8.11	55.06	57.7	31	43.7	0	8.11	55.06	57.7	679.2	33.8	0	15.93	47.83	100	3.6862	Inf	3.7005	3.32607	679.2
6	250	0.7	0.7183	1	1.5	0	0	1	0	10	37	0	0.3	675.4	37.6	0	15.92	49.86	99.9	7.406	44.8	40	0	11.32	52.05	80.5	27.6	43.6	0	7.16	55.38	50.9	27.6	43.6	0	7.16	55.38	50.9	682.7	30.3	0	15.94	45.8	100	4.0891	Inf	4.0746	3.66231	682.7
6	250	0.7	0.7183	1	1	0	0	1	0	10	37	0	0.3	674.7	38.3	0	15.92	50.24	99.9	7.409	38.1	40	0	10.1	52.47	71.8	23.6	43.6	0	5.93	55.8	42.1	23.6	43.6	0	5.93	55.8	42.1	689.3	23.7	0	15.96	41.54	100	5.1981	Inf	5.1468	4.62603	689.3
6	250	0.7	0.7183	1	0.5	0	0	1	0	10	37	0	0.3	673.7	39.3	0	15.91	50.75	99.9	7.412	31.4	40	0	8.47	53.03	60.2	18.8	43.5	0	4.3	56.37	30.5	18.8	43.5	0	4.3	56.37	30.5	704.3	8.7	0	16.01	28.13	100	13.9496	Inf	13.8496	12.4482	704.3
6	250	0.9	0.7183	1	5.5	0	0	1	0	10	37	0	0.3	678	35	0	15.93	48.5	100	7.4	562.1	40	0	15.58	51.12	99.9	47	44.9	0	11.41	54.46	81.1	47	44.9	0	11.41	54.46	81.1	673	40	0	15.91	51.14	99.9	3.9353	Inf	4.0141	3.60794	673
6	250	0.9	0.7183	1	5	0	0	1	0	10	37	0	0.3	678	35	0	15.93	48.5	100	7.4	432.8	40	0	15.18	51.13	99.9	44.4	44.6	0	11.01	54.46	78.3	44.4	44.6	0	11.01	54.46	78.3	673.6	39.4	0	15.91	50.81	99.9	3.9994	Inf	4.0751	3.66276	673.7
6	250	0.9	0.7183	1	4.5	0	0	1	0	10	37	0	0.3	677.9	35.1	0	15.93	48.51	100	7.4	283.6	40	0	14.71	51.13	99.7	41.6	44.3	0	10.54	54.47	74.9	41.6	44.3	0	10.54	54.47	74.9	674.4	38.6	0	15.92	50.41	99.9	4.0787	Inf	4.1506	3.73062	674.4
6	250	0.9	0.7183	1	4	0	0	1	0	10	37	0	0.3	677.9	35.1	0	15.93	48.55	100	7.4	137.8	40	0	14.13	51.18	98.7	38.6	43.9	0	9.97	54.51	70.9	38.6	43.9	0	9.97	54.51	70.9	675.3	37.7	0	15.92	49.95	99.9	4.1727	Inf	4.24	3.81098	675.3
6	250	0.9	0.7183	1	3.5	0	0	1	0	10	37	0	0.3	677.6	35.4	0	15.93	48.7	100	7.402	74.2	40	0	13.42	51.36	95	35.5	43.8	0	9.26	54.69	65.8	35.5	43.8	0	9.26	54.69	65.8	676.2	36.8	0	15.92	49.48	99.9	4.2694	Inf	4.3312	3.89295	676.2
6	250	0.9	0.7183	1	3	0	0	1	0	10	37	0	0.3	677.1	35.9	0	15.92	48.96	100	7.403	55.3	40	0	12.52	51.65	88.8	31.9	43.7	0	8.35	54.98	59.4	31.9	43.7	0	8.35	54.98	59.4	677.2	35.8	0	15.92	48.91	100	4.3901	Inf	4.4448	3.99506	677.2
6	250	0.9	0.7183	1	2.5	0	0	1	0	10	37	0	0.3	676.5	36.5	0	15.92	49.31	99.9	7.406	44.8	40	0	11.32	52.05	80.5	27.6	43.6	0	7.16	55.38	50.9	27.6	43.6	0	7.16	55.38	50.9	678.7	34.3	0	15.93	48.11	100	4.5678	Inf	4.6133	4.14651	678.7
6	250	0.9	0.7183	1	2	0	0	1	0	10	37	0	0.3	675.5	37.5	0	15.92	49.8	99.9	7.41	36.3	40	0	9.68	52.61	68.9	22.4	43.6	0	5.51	55.94	39.2	22.4	43.6	0	5.51	55.94	39.2	680.8	32.2	0	15.94	46.88	100	4.8635	Inf	4.8963	4.40087	680.9
6	250	0.9	0.7183	1	1.5	0	0	1	0	10	37	0	0.3	674.1	38.9	0	15.92	50.54	99.9	7.415	27.3	40	0	7.28	53.45	51.8	15.5	43.5	0	3.12	56.78	22.1	15.5	43.5	0	3.12	56.78	22.1	684.4	28.6	0	15.95	44.74	100	5.4509	Inf	5.4653	4.9123	684.4
6	250	0.9	0.7183	1	1	0	0	1	0	10	37	0	0.3	There was an error with the final result. The final CvO2 was < 0																																		0
6	250	0.9	0.7183	1	0.5	0	0	1	0	10	37	0	0.3	There was an error with the final result. The final CvO2 was < 0																																		0
6	250	1	0.7183	1	5.5	0	0	1	0	10	37	0	0.3							7.4	548.7	40	0	15.53	51.12	99.9	46.7	44.8	0	11.37	54.46	80.8	46.7	44.8	0	11.37	54.46	80.8	673.6	39.4	0	15.91	50.82	99.9	4.3805	Inf	4.441	3.99164	673.6
6	250	1	0.7183	1	5	0	0	1	0	10	37	0	0.3							7.4	401.3	40	0	15.08	51.13	99.8	43.8	44.5	0	10.92	54.46	77.6	43.8	44.5	0	10.92	54.46	77.6	674.3	38.7	0	15.92	50.46	99.9	4.4592	Inf	4.5197	4.06238	674.3
6	250	1	0.7183	1	4.5	0	0	1	0	10	37	0	0.3							7.4	231.3	40	0	14.53	51.14	99.5	40.6	44.1	0	10.36	54.48	73.7	40.6	44.1	0	10.36	54.48	73.7	675.1	37.9	0	15.92	50.03	99.9	4.5559	Inf	4.6164	4.14929	675.1
6	250	1	0.7183	1	4	0	0	1	0	10	37	0	0.3							7.401	98.7	40	0	13.84	51.24	97.4	37.3	43.8	0	9.67	54.57	68.8	37.3	43.8	0	9.67	54.57	68.8	676	37	0	15.92	49.57	99.9	4.6614	Inf	4.7219	4.24412	676
6	250	1	0.7183	1	3.5	0	0	1	0	10	37	0	0.3							7.403	61.8	40	0	12.95	51.5	91.8	33.5	43.7	0	8.78	54.84	62.4	33.5	43.7	0	8.78	54.84	62.4	676.8	36.2	0	15.92	49.12	99.9	4.7694	Inf	4.83	4.34128	676.8
6	250	1	0.7183	1	3	0	0	1	0	10	37	0	0.3							7.405	47.9	40	0	11.76	51.9	83.6	29.1	43.7	0	7.59	55.23	54	29.1	43.7	0	7.59	55.23	54	677.8	35.2	0	15.93	48.57	100	4.9083	Inf	4.9688	4.46604	677.9
6	250	1	0.7183	1	2.5	0	0	1	0	10	37	0	0.3							7.409	38.1	40	0	10.1	52.47	71.8	23.7	43.6	0	5.93	55.8	42.2	23.7	43.6	0	5.93	55.8	42.2	679.2	33.8	0	15.93	47.8	100	5.1088	Inf	5.1693	4.64625	679.2
6	250	1	0.7183	1	2	0	0	1	0	10	37	0	0.3							7.414	28.4	40	0	7.6	53.34	54.1	16.4	43.5	0	3.44	56.67	24.4	16.4	43.5	0	3.44	56.67	24.4	681.2	31.8	0	15.94	46.67	100	5.4265	Inf	5.4871	4.93189	681.2
6	250	1	0.7183	1	1.5	0	0	1	0	10	37	0	0.3	There was an error with the final result. The final CvO2 was < 0
6	250	1	0.7183	1	1	0	0	1	0	10	37	0	0.3	There was an error with the final result. The final CvO2 was < 0
[truncated: 12 more columns]

## Sheet: Fs4-Qec SF-Vsweep5 FIO2 0.2 
Input parameters														Output parameters
Qpa	VO2	SF_lung	lung_VQratio	FIO2	Q_ec	SF_ec	Vsweep	VIoxy	FoxyO2	RCF_ec	haemoglobin	temp	DP50	hct	PAO2	PACO2	PAN2	CAO2	CACO2	SAO2	pHa	PaO2	PaCO2	PaN2	CaO2	CaCO2	SaO2	PvO2	PvCO2	PvN2	CvO2	CvCO2	SvO2	PpreO2	PpreCO2	PpreN2	CpreO2	CpreCO2	SpreO2	PpostO2	PpostCO2	PpostN2	CpostO2	CpostCO2	SpostO2	VAoxy	VAIoxy_N2	VAIoxy_O2	PecfinalO2
6	250	0	0.7183	0.2	5.5	0	5.00002	5.5629	1	0	10	37	0	0.3	152.7	17	543.3	14.27	36.47	99.4	7.635	152.7	17	543.3	14.27	36.47	99.4	30.7	19.8	543.3	10.11	39.8	72	30.7	19.8	543.3	10.11	39.8	72	686.5	18.5	8	15.95	37.7	100	5.3735	Inf	5.5628	686.5
6	250	0	0.7183	0.2	5	0	5.00002	5.5629	1	0	10	37	0	0.3	148	17.1	547.9	14.25	36.54	99.3	7.634	148	17.1	547.9	14.25	36.54	99.3	30.7	19.9	547.9	10.09	39.87	71.9	30.7	19.9	547.9	10.09	39.87	71.9	687.3	18.3	7.3	15.96	37.57	100	5.4021	Inf	5.5628	687.3
6	250	0	0.7183	0.2	4.5	0	5.00002	5.5629	1	0	10	37	0	0.3	143.3	17.2	552.5	14.23	36.63	99.3	7.632	143.3	17.2	552.5	14.23	36.63	99.3	30.7	20	552.5	10.06	39.96	71.7	30.7	20	552.5	10.07	39.96	71.7	688.2	18.2	6.6	15.96	37.43	100	5.4306	Inf	5.5628	688.2
6	250	0	0.7183	0.2	4	0	5.00002	5.5629	1	0	10	37	0	0.3	138.5	17.3	557.2	14.21	36.76	99.2	7.63	138.6	17.3	557.2	14.21	36.76	99.2	30.7	20.2	557.2	10.04	40.09	71.6	30.7	20.2	557.2	10.04	40.09	71.6	689.1	17.9	5.9	15.96	37.25	100	5.459	Inf	5.5628	689.2
6	250	0	0.7183	0.2	3.5	0	5.00002	5.5629	1	0	10	37	0	0.3	133.7	17.5	561.8	14.19	36.93	99.2	7.627	133.7	17.5	561.8	14.19	36.93	99.2	30.7	20.4	561.8	10.02	40.26	71.4	30.7	20.4	561.8	10.02	40.26	71.4	690.1	17.7	5.2	15.97	37.05	100	5.4872	Inf	5.5628	690.1
6	250	0	0.7183	0.2	3	0	5.00002	5.5629	1	0	10	37	0	0.3	128.9	17.8	566.4	14.16	37.16	99.1	7.622	128.9	17.8	566.4	14.16	37.16	99.1	30.7	20.7	566.4	10	40.49	71.3	30.7	20.7	566.4	10	40.49	71.3	691.1	17.4	4.5	15.97	36.79	100	5.5151	Inf	5.5628	691.2
6	250	0	0.7183	0.2	2.5	0	5.00002	5.5629	1	0	10	37	0	0.3	123.9	18.2	570.9	14.14	37.49	99	7.616	123.9	18.2	570.9	14.14	37.49	99	30.8	21.1	570.9	9.97	40.82	71.1	30.8	21.1	570.9	9.97	40.82	71.1	692.3	17	3.8	15.97	36.46	100	5.5424	Inf	5.5628	692.3
6	250	0	0.7183	0.2	2	0	5.00002	5.5629	1	0	10	37	0	0.3	118.9	18.8	575.3	14.11	37.97	98.9	7.607	118.9	18.8	575.3	14.11	37.97	98.9	31	21.7	575.3	9.94	41.31	70.8	31	21.7	575.3	9.94	41.31	70.8	693.5	16.4	3	15.98	36	100	5.5687	Inf	5.5628	693.6
6	250	0	0.7183	0.2	1.5	0	5.00002	5.5629	1	0	10	37	0	0.3	113.8	19.8	579.5	14.07	38.72	98.8	7.594	113.8	19.8	579.5	14.07	38.72	98.8	31.3	22.7	579.5	9.91	42.06	70.6	31.3	22.7	579.5	9.91	42.06	70.6	695.1	15.6	2.3	15.98	35.3	100	5.593	Inf	5.5628	695.1
6	250	0	0.7183	0.2	1	0	5.00002	5.5629	1	0	10	37	0	0.3	108.5	21.5	583.1	14.03	40.01	98.6	7.571	108.5	21.5	583.1	14.03	40.01	98.6	31.9	24.5	583.1	9.86	43.34	70.3	31.9	24.5	583.1	9.86	43.34	70.3	697.2	14.3	1.5	15.99	34.06	100	5.613	Inf	5.5628	697.2
6	250	0	0.7183	0.2	0.5	0	5.00002	5.5629	1	0	10	37	0	0.3	102.7	25.2	585.1	13.97	42.65	98.3	7.527	102.7	25.2	585.1	13.97	42.65	98.3	33.1	28.5	585.1	9.8	45.98	69.8	33.1	28.5	585.1	9.8	45.98	69.8	700.9	11.4	0.8	16	31.17	100	5.6209	Inf	5.5628	700.9
6	250	0.5	0.7183	0.2	5.5	0	5.00002	5.5629	1	0	10	37	0	0.3	152.5	21.2	539.3	14.26	39.8	99.3	7.558	336.2	22.5	283.3	14.89	40.68	99.8	36.1	25.9	283.3	10.72	44.01	76.3	36.1	25.9	283.3	10.72	44.01	76.3	685.5	23.4	4.2	15.95	41.34	100	5.4242	Inf	5.5628	685.5
6	250	0.5	0.7183	0.2	5	0	5.00002	5.5629	1	0	10	37	0	0.3	148	21.4	543.6	14.24	39.94	99.2	7.556	258.4	22.7	298.3	14.64	40.83	99.7	35	26	298.3	10.47	44.17	74.6	35	26	298.3	10.47	44.17	74.6	685.8	23.3	4	15.95	41.24	100	5.4388	Inf	5.5628	685.8
6	250	0.5	0.7183	0.2	4.5	0	5.00002	5.5629	1	0	10	37	0	0.3	143.1	21.7	548.3	14.22	40.13	99.2	7.553	180	22.9	314.9	14.37	41.03	99.5	33.9	26.2	314.9	10.2	44.36	72.6	33.9	26.2	314.9	10.2	44.36	72.6	686.1	23.1	3.8	15.95	41.12	100	5.4548	Inf	5.5628	686.2
6	250	0.5	0.7183	0.2	4	0	5.00002	5.5629	1	0	10	37	0	0.3	137.6	22	553.5	14.19	40.36	99.1	7.549	115	23.2	333.5	14.06	41.28	98.7	32.7	26.4	333.5	9.9	44.61	70.5	32.7	26.4	333.5	9.9	44.61	70.5	686.6	22.9	3.5	15.95	40.98	100	5.4722	Inf	5.5628	686.6
6	250	0.5	0.7183	0.2	3.5	0	5.00002	5.5629	1	0	10	37	0	0.3	131.5	22.4	559.1	14.16	40.66	99	7.546	78.6	23.6	354.4	13.72	41.59	97	31.6	26.8	354.4	9.56	44.93	68.1	31.6	26.8	354.4	9.56	44.93	68.1	687.1	22.6	3.3	15.96	40.81	100	5.4914	Inf	5.5628	687.1
6	250	0.5	0.7183	0.2	3	0	5.00002	5.5629	1	0	10	37	0	0.3	124.6	22.9	565.4	14.12	41.06	98.9	7.541	61.9	24.1	377.9	13.34	42.02	94.7	30.3	27.2	377.9	9.18	45.35	65.4	30.3	27.2	377.9	9.18	45.35	65.4	687.7	22.3	3	15.96	40.59	100	5.5124	Inf	5.5628	687.7
6	250	0.5	0.7183	0.2	2.5	0	5.00002	5.5629	1	0	10	37	0	0.3	116.9	23.7	572.3	14.07	41.62	98.7	7.534	53	24.8	404.8	12.91	42.61	91.7	29	27.9	404.8	8.74	45.94	62.3	29	27.9	404.8	8.74	45.94	62.3	688.4	21.9	2.7	15.96	40.31	100	5.5355	Inf	5.5628	688.4
6	250	0.5	0.7183	0.2	2	0	5.00002	5.5629	1	0	10	37	0	0.3	108.2	24.9	579.9	14.01	42.43	98.4	7.523	47.4	25.8	435.5	12.41	43.46	88.3	27.7	29	435.5	8.25	46.79	58.7	27.7	29	435.5	8.25	46.79	58.7	689.3	21.4	2.3	15.96	39.9	100	5.5606	Inf	5.5628	689.4
6	250	0.5	0.7183	0.2	1.5	0	5.00002	5.5629	1	0	10	37	0	0.3	98	26.8	588.2	13.92	43.7	98	7.506	43.3	27.6	470.9	11.83	44.82	84.1	26.4	30.9	470.9	7.66	48.15	54.5	26.4	30.9	470.9	7.66	48.15	54.5	690.6	20.5	1.8	15.97	39.28	100	5.5875	Inf	5.5628	690.6
6	250	0.5	0.7183	0.2	1	0	5.00002	5.5629	1	0	10	37	0	0.3	86.1	30.4	596.5	13.76	45.96	97.1	7.475	40.2	31.2	511.5	11.1	47.23	79	25	34.5	511.5	6.93	50.56	49.3	25	34.5	511.5	6.93	50.56	49.3	692.6	19.1	1.3	15.97	38.15	100	5.6141	Inf	5.5628	692.6
6	250	0.5	0.7183	0.2	0.5	0	5.00002	5.5629	1	0	10	37	0	0.3	71.3	39.1	602.7	13.35	50.89	94.5	7.408	37.8	40	556.4	10.03	52.52	71.3	23.5	43.7	556.4	5.86	55.85	41.7	23.5	43.7	556.4	5.86	55.85	41.7	696.6	15.7	0.7	15.99	35.36	100	5.6313	Inf	5.5628	696.6
6	250	0.7	0.7183	0.2	5.5	0	5.00002	5.5629	1	0	10	37	0	0.3	152.4	23.5	537.1	14.25	41.44	99.2	7.523	421.3	25.6	172.8	15.15	42.81	99.9	38.9	29.3	172.8	10.98	46.15	78.2	38.9	29.3	172.8	10.98	46.15	78.2	684.4	26.1	2.5	15.95	43.15	100	5.451	Inf	5.5628	684.4
6	250	0.7	0.7183	0.2	5	0	5.00002	5.5629	1	0	10	37	0	0.3	147.9	23.8	541.3	14.23	41.64	99.2	7.519	313.9	25.9	185.5	14.81	43.03	99.8	37.2	29.5	185.5	10.65	46.36	75.8	37.2	29.5	185.5	10.65	46.36	75.8	684.6	26	2.5	15.95	43.08	100	5.4598	Inf	5.5628	684.6
6	250	0.7	0.7183	0.2	4.5	0	5.00002	5.5629	1	0	10	37	0	0.3	142.9	24.2	546	14.21	41.89	99.1	7.515	199.4	26.3	200.1	14.43	43.3	99.5	35.6	29.8	200.1	10.26	46.63	73.1	35.6	29.8	200.1	10.26	46.63	73.1	684.8	25.8	2.4	15.95	42.99	100	5.4698	Inf	5.5628	684.8
6	250	0.7	0.7183	0.2	4	0	5.00002	5.5629	1	0	10	37	0	0.3	137	24.6	551.4	14.18	42.2	99	7.511	106.8	26.7	217.2	13.99	43.63	98.3	33.8	30.1	217.2	9.82	46.96	69.9	33.8	30.1	217.2	9.82	46.96	69.9	685	25.7	2.3	15.95	42.89	100	5.4813	Inf	5.5628	685
6	250	0.7	0.7183	0.2	3.5	0	5.00002	5.5629	1	0	10	37	0	0.3	130.2	25.2	557.6	14.14	42.59	98.9	7.507	68.3	27.2	237.4	13.47	44.06	95.4	31.9	30.5	237.4	9.3	47.39	66.2	31.9	30.5	237.4	9.3	47.39	66.2	685.3	25.5	2.2	15.95	42.76	100	5.4945	Inf	5.5628	685.3
6	250	0.7	0.7183	0.2	3	0	5.00002	5.5629	1	0	10	37	0	0.3	122.1	26	564.9	14.09	43.11	98.7	7.502	53.9	27.8	261.8	12.85	44.62	91.3	29.8	31.1	261.8	8.68	47.96	61.8	29.8	31.1	261.8	8.68	47.96	61.8	685.7	25.2	2.1	15.95	42.59	100	5.5099	Inf	5.5628	685.7
6	250	0.7	0.7183	0.2	2.5	0	5.00002	5.5629	1	0	10	37	0	0.3	112.4	27	573.6	14.03	43.83	98.5	7.495	46	28.7	291.8	12.1	45.41	86.1	27.5	32	291.8	7.93	48.74	56.5	27.5	32	291.8	7.93	48.74	56.5	686.2	24.9	1.9	15.95	42.36	100	5.5281	Inf	5.5628	686.2
6	250	0.7	0.7183	0.2	2	0	5.00002	5.5629	1	0	10	37	0	0.3	100.5	28.7	583.8	13.93	44.88	98	7.484	40.2	30.1	329.2	11.17	46.55	79.5	24.9	33.4	329.2	7	49.89	49.8	24.9	33.4	329.2	7	49.89	49.8	686.9	24.4	1.7	15.96	42.04	100	5.5495	Inf	5.5628	686.9
6	250	0.7	0.7183	0.2	1.5	0	5.00002	5.5629	1	0	10	37	0	0.3	85.6	31.4	596	13.74	46.56	97	7.466	35.2	32.5	377	9.95	48.39	70.8	21.9	35.9	377	5.79	51.73	41.2	21.9	35.9	377	5.79	51.73	41.2	687.8	23.7	1.5	15.96	41.53	100	5.5748	Inf	5.5628	687.9
6	250	0.7	0.7183	0.2	1	0	5.00002	5.5629	1	0	10	37	0	0.3	66.6	36.6	609.7	13.24	49.65	93.8	7.431	29.7	37.5	439.3	8.17	51.78	58.1	17.6	40.9	439.3	4	55.11	28.4	17.6	40.9	439.3	4	55.11	28.4	689.5	22.4	1.1	15.96	40.6	100	5.6027	Inf	5.5628	689.5
6	250	0.7	0.7183	0.2	0.5	0	5.00002	5.5629	1	0	10	37	0	0.3	There was an error with the final result. The final CvO2 was < 0
6	250	0.9	0.7183	0.2	5.5	0	5.00002	5.5629	1	0	10	37	0	0.3	152.1	26.3	534.6	14.24	43.33	99.2	7.483	510.6	29.5	58.6	15.42	45.3	99.9	42.1	33.7	58.6	11.25	48.64	80.1	42.1	33.7	58.6	11.25	48.64	80.1	682.7	29.4	0.8	15.94	45.24	100	5.4834	Inf	5.5629	682.8
6	250	0.9	0.7183	0.2	5	0	5.00002	5.5629	1	0	10	37	0	0.3	147.8	26.7	538.5	14.22	43.61	99.1	7.479	375.2	30	64.1	15	45.61	99.9	39.9	34	64.1	10.84	48.94	77.1	39.9	34	64.1	10.84	48.94	77.1	682.8	29.4	0.8	15.94	45.21	100	5.4863	Inf	5.5628	682.8
6	250	0.9	0.7183	0.2	4.5	0	5.00002	5.5629	1	0	10	37	0	0.3	142.6	27.3	543.1	14.2	43.94	99.1	7.473	222.3	30.6	70.8	14.51	45.98	99.6	37.5	34.3	70.8	10.34	49.32	73.6	37.5	34.3	70.8	10.34	49.32	73.6	682.9	29.3	0.8	15.94	45.18	100	5.4898	Inf	5.5628	682.9
6	250	0.9	0.7183	0.2	4	0	5.00002	5.5629	1	0	10	37	0	0.3	136.4	27.9	548.7	14.16	44.36	98.9	7.468	99.8	31.3	79.1	13.9	46.45	97.9	35	34.8	79.1	9.74	49.78	69.3	35	34.8	79.1	9.74	49.78	69.3	682.9	29.2	0.8	15.94	45.13	100	5.494	Inf	5.5628	683
6	250	0.9	0.7183	0.2	3.5	0	5.00002	5.5629	1	0	10	37	0	0.3	128.6	28.8	555.6	14.12	44.89	98.8	7.464	61.9	31.9	89.6	13.15	47.04	93.3	32.2	35.4	89.6	8.98	50.38	63.9	32.2	35.4	89.6	8.98	50.38	63.9	683	29.1	0.8	15.94	45.07	100	5.4991	Inf	5.5629	683.1
6	250	0.9	0.7183	0.2	3	0	5.00002	5.5629	1	0	10	37	0	0.3	118.8	29.9	564.3	14.06	45.59	98.6	7.458	48.7	32.8	103.3	12.19	47.83	86.7	28.9	36.3	103.3	8.02	51.17	57.1	28.9	36.3	103.3	8.02	51.17	57.1	683.2	29	0.8	15.94	45	100	5.5056	Inf	5.5628	683.2
6	250	0.9	0.7183	0.2	2.5	0	5.00002	5.5629	1	0	10	37	0	0.3	106	31.5	575.5	13.95	46.57	98.1	7.451	40.3	34	121.8	10.92	48.93	77.7	25.1	37.5	121.8	6.75	52.26	48	25.1	37.5	121.8	6.75	52.26	48	683.4	28.8	0.8	15.94	44.89	100	5.514	Inf	5.5628	683.4
6	250	0.9	0.7183	0.2	2	0	5.00002	5.5629	1	0	10	37	0	0.3	88.6	33.9	590.5	13.76	48.02	97.1	7.441	32.9	35.8	148.2	9.15	50.56	65.1	20.1	39.3	148.2	4.98	53.89	35.4	20.1	39.3	148.2	4.98	53.89	35.4	683.6	28.6	0.8	15.95	44.74	100	5.5251	Inf	5.5628	683.7
6	250	0.9	0.7183	0.2	1.5	0	5.00002	5.5629	1	0	10	37	0	0.3	65.2	38	609.9	13.15	50.39	93.2	7.423	24.4	39	188.2	6.43	53.24	45.7	13	42.5	188.2	2.27	56.57	16	13	42.5	188.2	2.27	56.57	16	684.1	28.2	0.7	15.95	44.5	100	5.5394	Inf	5.5628	684.1
6	250	0.9	0.7183	0.2	1	0	5.00002	5.5629	1	0	10	37	0	0.3	There was an error with the final result. The final CvO2 was < 0
6	250	0.9	0.7183	0.2	0.5	0	5.00002	5.5629	1	0	10	37	0	0.3	There was an error with the final result. The final CvO2 was < 0
6	250	1	0.7183	0.2	5.5	0	5.00002	5.5629	1	0	10	37	0	0.3							7.462	556.5	31.9	0	15.56	46.72	99.9	44	36.3	0	11.39	50.05	81	44	36.3	0	11.39	50.05	81	681.6	31.4	0	15.94	46.41	100	5.5024	Inf	5.5629	681.7
6	250	1	0.7183	0.2	5	0	5.00002	5.5629	1	0	10	37	0	0.3							7.457	407.9	32.5	0	15.11	47.08	99.9	41.4	36.7	0	10.94	50.41	77.8	41.4	36.7	0	10.94	50.41	77.8	681.6	31.4	0	15.94	46.41	100	5.5024	Inf	5.5629	681.7
6	250	1	0.7183	0.2	4.5	0	5.00002	5.5629	1	0	10	37	0	0.3							7.451	235.2	33.3	0	14.55	47.52	99.6	38.6	37.1	0	10.38	50.86	73.9	38.6	37.1	0	10.38	50.86	73.9	681.6	31.4	0	15.94	46.41	100	5.5024	Inf	5.5629	681.7
6	250	1	0.7183	0.2	4	0	5.00002	5.5629	1	0	10	37	0	0.3							7.445	96.9	34.1	0	13.86	48.08	97.6	35.7	37.7	0	9.69	51.41	68.9	35.7	37.7	0	9.69	51.41	68.9	681.6	31.4	0	15.94	46.41	100	5.5023	Inf	5.5629	681.7
6	250	1	0.7183	0.2	3.5	0	5.00002	5.5629	1	0	10	37	0	0.3							7.44	59.6	34.9	0	12.96	48.79	92	32.3	38.5	0	8.8	52.13	62.6	32.3	38.5	0	8.8	52.13	62.6	681.6	31.4	0	15.94	46.41	100	5.5024	Inf	5.5629	681.7
6	250	1	0.7183	0.2	3	0	5.00002	5.5629	1	0	10	37	0	0.3							7.434	46.5	36	0	11.77	49.75	83.7	28.3	39.5	0	7.61	53.08	54.1	28.3	39.5	0	7.61	53.08	54.1	681.6	31.4	0	15.94	46.41	100	5.5023	Inf	5.5629	681.7
6	250	1	0.7183	0.2	2.5	0	5.00002	5.5629	1	0	10	37	0	0.3							7.427	37.4	37.4	0	10.1	51.08	71.9	23.2	40.9	0	5.94	54.41	42.2	23.2	40.9	0	5.94	54.41	42.2	681.6	31.4	0	15.94	46.41	100	5.5023	Inf	5.5629	681.7
6	250	1	0.7183	0.2	2	0	5.00002	5.5629	1	0	10	37	0	0.3							7.417	28.3	39.5	0	7.6	53.08	54.1	16.4	43	0	3.44	56.41	24.4	16.4	43	0	3.44	56.41	24.4	681.6	31.4	0	15.94	46.41	100	5.5023	Inf	5.5629	681.7
6	250	1	0.7183	0.2	1.5	0	5.00002	5.5629	1	0	10	37	0	0.3	There was an error with the final result. The final CvO2 was < 0
6	250	1	0.7183	0.2	1	0	5.00002	5.5629	1	0	10	37	0	0.3	There was an error with the final result. The final CvO2 was < 0
6	250	1	0.7183	0.2	0.5	0	5.00002	5.5629	1	0	10	37	0	0.3	There was an error with the final result. The final CvO2 was < 0
[truncated: 11 more columns]

## Sheet: Fs5-Qec SF-Vsweep5 FoxyO2 0.2
Input parameters														Output parameters
Qpa	VO2	SF_lung	lung_VQratio	FIO2	Q_ec	SF_ec	Vsweep	VIoxy	FoxyO2	RCF_ec	haemoglobin	temp	DP50	hct	PAO2	PACO2	PAN2	CAO2	CACO2	SAO2	pHa	PaO2	PaCO2	PaN2	CaO2	CaCO2	SaO2	PvO2	PvCO2	PvN2	CvO2	CvCO2	SvO2	PpreO2	PpreCO2	PpreN2	CpreO2	CpreCO2	SpreO2	PpostO2	PpostCO2	PpostN2	CpostO2	CpostCO2	SpostO2	VAoxy	VAIoxy_N2	VAIoxy_O2	PecfinalO2
6	250	0	0.7183	1	5.5	0	5.00002	5.5629	0.2	0	10	37	0	0.3	685.7	16.8	10.5	15.95	36.31	100	7.638	685.7	16.8	10.5	15.95	36.31	100	39.1	20.2	10.5	11.79	39.65	84	39.1	20.2	10.5	11.79	39.65	84	124.3	18.3	570.4	14.14	37.54	99	5.4831	5.5626	5.5628	124.3
6	250	0	0.7183	1	5	0	5.00002	5.5629	0.2	0	10	37	0	0.3	686.6	16.9	9.5	15.96	36.4	100	7.636	686.6	16.9	9.5	15.96	36.4	100	39.2	20.3	9.5	11.79	39.73	84	39.2	20.3	9.5	11.79	39.73	84	125.7	18.1	569.2	14.15	37.42	99.1	5.5023	5.5626	5.5628	125.7
6	250	0	0.7183	1	4.5	0	5.00002	5.5629	0.2	0	10	37	0	0.3	687.4	17	8.6	15.96	36.51	100	7.634	687.4	17	8.6	15.96	36.51	100	39.3	20.5	8.6	11.79	39.84	84	39.3	20.5	8.6	11.79	39.84	84	127.1	18	568	14.15	37.29	99.1	5.5213	5.5626	5.5629	127.1
6	250	0	0.7183	1	4	0	5.00002	5.5629	0.2	0	10	37	0	0.3	688.2	17.2	7.6	15.96	36.65	100	7.631	688.2	17.2	7.6	15.96	36.65	100	39.4	20.7	7.6	11.79	39.98	84	39.4	20.7	7.6	11.79	39.98	84	128.4	17.8	566.8	14.16	37.13	99.1	5.54	5.5626	5.5627	128.5
6	250	0	0.7183	1	3.5	0	5.00002	5.5629	0.2	0	10	37	0	0.3	688.9	17.4	6.7	15.96	36.83	100	7.628	688.9	17.4	6.7	15.96	36.83	100	39.5	20.9	6.7	11.8	40.17	84	39.5	20.9	6.7	11.8	40.17	84	129.8	17.5	565.7	14.17	36.94	99.1	5.5586	5.5627	5.5628	129.8
6	250	0	0.7183	1	3	0	5.00002	5.5629	0.2	0	10	37	0	0.3	689.6	17.7	5.7	15.96	37.08	100	7.623	689.6	17.7	5.7	15.96	37.08	100	39.7	21.2	5.7	11.8	40.41	84	39.7	21.2	5.7	11.8	40.41	84	131.2	17.2	564.6	14.18	36.7	99.2	5.5767	5.5627	5.5629	131.2
6	250	0	0.7183	1	2.5	0	5.00002	5.5629	0.2	0	10	37	0	0.3	690.1	18.2	4.8	15.97	37.42	100	7.617	690.1	18.2	4.8	15.97	37.42	100	40	21.7	4.8	11.8	40.75	84	40	21.7	4.8	11.8	40.75	84	132.6	16.9	563.5	14.18	36.38	99.2	5.5941	5.5627	5.5628	132.6
6	250	0	0.7183	1	2	0	5.00002	5.5629	0.2	0	10	37	0	0.3	690.4	18.8	3.8	15.97	37.91	100	7.607	690.5	18.8	3.8	15.97	37.91	100	40.4	22.4	3.8	11.8	41.25	84	40.4	22.4	3.8	11.8	41.25	84	134	16.3	562.6	14.19	35.94	99.2	5.6104	5.5627	5.5628	134
6	250	0	0.7183	1	1.5	0	5.00002	5.5629	0.2	0	10	37	0	0.3	690.4	19.7	2.9	15.97	38.67	100	7.593	690.4	19.7	2.9	15.97	38.67	100	41	23.4	2.9	11.8	42.01	84	41	23.4	2.9	11.8	42.01	84	135.5	15.6	561.9	14.2	35.25	99.3	5.6246	5.5628	5.5628	135.5
6	250	0	0.7183	1	1	0	5.00002	5.5629	0.2	0	10	37	0	0.3	689.6	21.5	1.9	15.96	39.97	100	7.571	689.7	21.5	1.9	15.96	39.97	100	41.9	25.3	1.9	11.8	43.3	84	41.9	25.3	1.9	11.8	43.3	84	137.1	14.2	561.7	14.22	34.02	99.3	5.6343	5.5628	5.5628	137.1
6	250	0	0.7183	1	0.5	0	5.00002	5.5629	0.2	0	10	37	0	0.3	686.8	25.2	1	15.96	42.6	100	7.526	686.8	25.2	1	15.96	42.6	100	43.8	29.4	1	11.79	45.93	83.9	43.8	29.4	1	11.79	45.93	83.9	139	11.3	562.7	14.24	31.14	99.4	5.6317	5.5628	5.5628	139
6	250	0.5	0.7183	1	5.5	0	5.00002	5.5629	0.2	0	10	37	0	0.3	680.9	21.1	11	15.94	39.7	100	7.56	327.8	22.3	280.4	14.86	40.58	99.8	35.9	25.7	280.4	10.69	43.91	76.2	35.9	25.7	280.4	10.69	43.91	76.2	115.5	23.2	574.3	14.07	41.24	98.7	5.4832	5.5626	5.5628	115.5
6	250	0.5	0.7183	1	5	0	5.00002	5.5629	0.2	0	10	37	0	0.3	681.2	21.3	10.5	15.94	39.86	100	7.557	280.9	22.5	266.3	14.71	40.74	99.8	35.3	25.9	266.3	10.55	44.08	75.1	35.3	25.9	266.3	10.55	44.08	75.1	116.7	23	573.3	14.07	41.14	98.7	5.4952	5.5626	5.5629	116.7
6	250	0.5	0.7183	1	4.5	0	5.00002	5.5629	0.2	0	10	37	0	0.3	681.6	21.6	9.8	15.94	40.05	100	7.554	231.2	22.8	250.8	14.55	40.94	99.7	34.7	26.1	250.8	10.38	44.28	73.9	34.7	26.1	250.8	10.38	44.28	73.9	117.9	22.9	572.2	14.08	41.03	98.8	5.5082	5.5626	5.5628	117.9
6	250	0.5	0.7183	1	4	0	5.00002	5.5629	0.2	0	10	37	0	0.3	681.9	21.9	9.2	15.94	40.28	100	7.55	180.7	23.2	233.9	14.37	41.2	99.5	34	26.4	233.9	10.2	44.53	72.7	34	26.4	233.9	10.2	44.53	72.7	119.3	22.7	571	14.09	40.9	98.8	5.5225	5.5626	5.5628	119.3
6	250	0.5	0.7183	1	3.5	0	5.00002	5.5629	0.2	0	10	37	0	0.3	682.2	22.3	8.4	15.94	40.59	100	7.545	134.3	23.6	215.2	14.17	41.52	99	33.3	26.8	215.2	10	44.85	71.2	33.3	26.8	215.2	10	44.85	71.2	120.9	22.5	569.6	14.1	40.73	98.8	5.5381	5.5627	5.5629	120.9
6	250	0.5	0.7183	1	3	0	5.00002	5.5629	0.2	0	10	37	0	0.3	682.5	22.9	7.6	15.94	41	100	7.539	99.1	24.2	194.5	13.94	41.95	98.2	32.6	27.4	194.5	9.78	45.28	69.6	32.6	27.4	194.5	9.78	45.28	69.6	122.6	22.2	568.2	14.11	40.52	98.9	5.5551	5.5627	5.5628	122.6
6	250	0.5	0.7183	1	2.5	0	5.00002	5.5629	0.2	0	10	37	0	0.3	682.6	23.7	6.7	15.94	41.56	100	7.53	77.6	25	171.4	13.69	42.54	96.8	32	28.2	171.4	9.53	45.88	67.8	32	28.2	171.4	9.53	45.88	67.8	124.5	21.8	566.7	14.12	40.24	98.9	5.5737	5.5627	5.5628	124.5
6	250	0.5	0.7183	1	2	0	5.00002	5.5629	0.2	0	10	37	0	0.3	682.4	24.9	5.7	15.94	42.37	100	7.518	65.4	26.2	145.5	13.41	43.4	95	31.3	29.4	145.5	9.24	46.74	65.8	31.3	29.4	145.5	9.24	46.74	65.8	126.7	21.3	565	14.14	39.85	99	5.5937	5.5627	5.5628	126.7
6	250	0.5	0.7183	1	1.5	0	5.00002	5.5629	0.2	0	10	37	0	0.3	681.6	26.9	4.6	15.94	43.64	100	7.499	58.2	28.1	116.3	13.08	44.76	92.9	30.8	31.5	116.3	8.92	48.09	63.5	30.8	31.5	116.3	8.92	48.09	63.5	129.2	20.4	563.4	14.15	39.23	99	5.6148	5.5628	5.5628	129.2
6	250	0.5	0.7183	1	1	0	5.00002	5.5629	0.2	0	10	37	0	0.3	679.3	30.5	3.3	15.93	45.89	100	7.465	54	31.9	83.1	12.7	47.16	90.2	30.5	35.4	83.1	8.54	50.49	60.8	30.5	35.4	83.1	8.54	50.49	60.8	132.1	19	561.9	14.17	38.1	99.1	5.6347	5.5628	5.5628	132.2
6	250	0.5	0.7183	1	0.5	0	5.00002	5.5629	0.2	0	10	37	0	0.3	672	39.2	1.8	15.91	50.73	99.9	7.396	52.8	41.2	44.8	12.25	52.37	87	31.1	45	44.8	8.09	55.7	57.5	31.1	45	44.8	8.09	55.7	57.5	135.9	15.6	561.5	14.2	35.29	99.3	5.644	5.5628	5.5628	135.9
6	250	0.7	0.7183	1	5.5	0	5.00002	5.5629	0.2	0	10	37	0	0.3	678.3	23.5	11.2	15.93	41.4	100	7.524	183.7	25.5	395.8	14.37	42.76	99.4	35	28.9	395.8	10.21	46.1	72.7	35	28.9	395.8	10.21	46.1	72.7	111.5	25.9	575.5	14.03	43.1	98.5	5.4877	5.5626	5.5629	111.5
6	250	0.7	0.7183	1	5	0	5.00002	5.5629	0.2	0	10	37	0	0.3	678.4	23.8	10.9	15.93	41.6	100	7.521	128	25.8	383.3	14.13	42.98	98.9	34	29.1	383.3	9.96	46.32	70.9	34	29.1	383.3	9.96	46.32	70.9	112.4	25.8	574.8	14.03	43.03	98.5	5.4955	5.5626	5.5628	112.4
6	250	0.7	0.7183	1	4.5	0	5.00002	5.5629	0.2	0	10	37	0	0.3	678.4	24.1	10.5	15.93	41.85	100	7.518	90.1	26.1	369.1	13.84	43.25	97.6	33	29.4	369.1	9.68	46.59	68.9	33	29.4	369.1	9.68	46.59	68.9	113.3	25.7	574	14.04	42.94	98.6	5.5044	5.5627	5.5628	113.3
6	250	0.7	0.7183	1	4	0	5.00002	5.5629	0.2	0	10	37	0	0.3	678.4	24.6	10	15.93	42.15	100	7.514	69.7	26.5	352.7	13.52	43.59	95.7	31.8	29.8	352.7	9.35	46.92	66.6	31.8	29.8	352.7	9.35	46.92	66.6	114.4	25.5	573	14.05	42.84	98.6	5.5146	5.5627	5.5629	114.5
6	250	0.7	0.7183	1	3.5	0	5.00002	5.5629	0.2	0	10	37	0	0.3	678.4	25.2	9.5	15.93	42.55	100	7.51	58.6	27	333.7	13.13	44.01	93.2	30.6	30.3	333.7	8.97	47.35	63.9	30.6	30.3	333.7	8.97	47.35	63.9	115.7	25.3	571.9	14.06	42.71	98.6	5.5264	5.5627	5.5628	115.7
6	250	0.7	0.7183	1	3	0	5.00002	5.5629	0.2	0	10	37	0	0.3	678.2	26	8.8	15.93	43.07	100	7.504	51.5	27.7	311.4	12.68	44.58	90.1	29.2	31	311.4	8.52	47.92	60.6	29.2	31	311.4	8.52	47.92	60.6	117.2	25.1	570.7	14.07	42.55	98.7	5.5402	5.5627	5.5628	117.3
6	250	0.7	0.7183	1	2.5	0	5.00002	5.5629	0.2	0	10	37	0	0.3	677.9	27.1	8.1	15.93	43.79	100	7.495	46.3	28.7	284.7	12.14	45.37	86.3	27.7	32	284.7	7.97	48.7	56.8	27.7	32	284.7	7.97	48.7	56.8	119.1	24.8	569.2	14.08	42.32	98.7	5.5563	5.5627	5.5628	119.1
6	250	0.7	0.7183	1	2	0	5.00002	5.5629	0.2	0	10	37	0	0.3	677.1	28.7	7.2	15.93	44.84	100	7.483	42.1	30.2	252.3	11.48	46.51	81.7	25.9	33.5	252.3	7.31	49.84	52	25.9	33.5	252.3	7.31	49.84	52	121.3	24.3	567.4	14.09	42	98.8	5.5755	5.5628	5.5629	121.3
6	250	0.7	0.7183	1	1.5	0	5.00002	5.5629	0.2	0	10	37	0	0.3	675.5	31.5	6	15.92	46.5	100	7.462	38.5	32.8	212.1	10.65	48.34	75.8	24	36.2	212.1	6.48	51.67	46.1	24	36.2	212.1	6.48	51.67	46.1	124.1	23.6	565.4	14.11	41.49	98.9	5.5982	5.5628	5.5628	124.1
6	250	0.7	0.7183	1	1	0	5.00002	5.5629	0.2	0	10	37	0	0.3	671.5	36.9	4.6	15.91	49.52	99.9	7.423	35.3	38.1	161	9.58	51.67	68.1	21.8	41.7	161	5.41	55	38.5	21.8	41.7	161	5.41	55	38.5	127.7	22.2	563.1	14.14	40.53	99	5.624	5.5628	5.5628	127.7
6	250	0.7	0.7183	1	0.5	0	5.00002	5.5629	0.2	0	10	37	0	0.3	659.3	51.1	2.7	15.87	56.4	99.9	7.337	32.9	52.8	93.6	8.13	59.38	57.8	19.4	56.7	93.6	3.96	62.71	28.1	19.4	56.7	93.6	3.96	62.71	28.1	132.7	18.9	561.4	14.18	38.02	99.1	5.6456	5.5628	5.5628	132.7
6	250	0.9	0.7183	1	5.5	0	5.00002	5.5629	0.2	0	10	37	0	0.3	675.2	26.4	11.4	15.92	43.35	100	7.485	93.1	29.4	515.3	13.85	45.33	97.6	34.1	32.8	515.3	9.68	48.66	68.9	34.1	32.8	515.3	9.68	48.66	68.9	107.2	29.3	576.4	13.98	45.27	98.2	5.496	5.5627	5.563	107.3
6	250	0.9	0.7183	1	5	0	5.00002	5.5629	0.2	0	10	37	0	0.3	674.9	26.8	11.3	15.92	43.63	100	7.483	70.2	29.7	509.7	13.47	45.64	95.4	32.7	33.2	509.7	9.31	48.97	66.2	32.7	33.2	509.7	9.31	48.97	66.2	107.6	29.3	576.1	13.98	45.24	98.3	5.4988	5.5626	5.5628	107.6
6	250	0.9	0.7183	1	4.5	0	5.00002	5.5629	0.2	0	10	37	0	0.3	674.5	27.3	11.2	15.92	43.96	100	7.48	58.2	30.1	502.9	13.02	46.01	92.4	31.2	33.5	502.9	8.86	49.34	63	31.2	33.5	502.9	8.86	49.34	63	108	29.2	575.8	13.98	45.2	98.3	5.5022	5.5627	5.5628	108
6	250	0.9	0.7183	1	4	0	5.00002	5.5629	0.2	0	10	37	0	0.3	674	28	11	15.92	44.38	100	7.476	50.6	30.6	494.7	12.48	46.47	88.7	29.3	34	494.7	8.31	49.81	59.2	29.3	34	494.7	8.31	49.81	59.2	108.5	29.2	575.4	13.99	45.16	98.3	5.5064	5.5627	5.5629	108.5
6	250	0.9	0.7183	1	3.5	0	5.00002	5.5629	0.2	0	10	37	0	0.3	673.4	28.9	10.8	15.91	44.91	100	7.472	44.8	31.3	484.6	11.8	47.07	83.9	27.2	34.7	484.6	7.63	50.4	54.3	27.2	34.7	484.6	7.63	50.4	54.3	109.1	29.1	574.9	13.99	45.1	98.3	5.5114	5.5627	5.5628	109.1
6	250	0.9	0.7183	1	3	0	5.00002	5.5629	0.2	0	10	37	0	0.3	672.5	30	10.5	15.91	45.61	100	7.467	39.7	32.2	471.7	10.94	47.85	77.8	24.7	35.5	471.7	6.77	51.19	48.2	24.7	35.5	471.7	6.77	51.19	48.2	109.8	28.9	574.2	14	45.02	98.3	5.5179	5.5627	5.5628	109.9
6	250	0.9	0.7183	1	2.5	0	5.00002	5.5629	0.2	0	10	37	0	0.3	671.3	31.6	10.1	15.91	46.58	100	7.459	34.8	33.4	454.8	9.8	48.95	69.8	21.6	36.8	454.8	5.63	52.28	40.1	21.6	36.8	454.8	5.63	52.28	40.1	110.9	28.8	573.4	14.01	44.91	98.4	5.5263	5.5628	5.5629	110.9
6	250	0.9	0.7183	1	2	0	5.00002	5.5629	0.2	0	10	37	0	0.3	669.3	34.2	9.6	15.9	48.01	100	7.447	29.4	35.3	431.6	8.24	50.57	58.6	17.5	38.7	431.6	4.07	53.9	28.9	17.5	38.7	431.6	4.07	53.9	28.9	112.2	28.5	572.2	14.02	44.75	98.4	5.5376	5.5628	5.5628	112.3
6	250	0.9	0.7183	1	1.5	0	5.00002	5.5629	0.2	0	10	37	0	0.3	665.7	38.5	8.8	15.89	50.33	99.9	7.427	22.8	38.7	397.8	5.95	53.21	42.3	11.6	42.1	397.8	1.78	56.54	12.6	11.6	42.1	397.8	1.78	56.54	12.6	114.3	28.1	570.6	14.03	44.49	98.5	5.5539	5.5628	5.5628	114.3
6	250	0.9	0.7183	1	1	0	5.00002	5.5629	0.2	0	10	37	0	0.3	There was an error with the final result. The final CvO2 was < 0
6	250	0.9	0.7183	1	0.5	0	5.00002	5.5629	0.2	0	10	37	0	0.3	There was an error with the final result. The final CvO2 was < 0
6	250	1	0.7183	1	5.5	0	5.00002	5.5629	0.2	0	10	37	0	0.3							7.465	75.7	31.7	576.7	13.57	46.8	96	33.7	35.2	576.7	9.4	50.13	66.9	33.7	35.2	576.7	9.4	50.13	66.9	105	31.4	576.7	13.95	46.49	98.1	5.5022	5.5626	5.563	105
6	250	1	0.7183	1	5	0	5.00002	5.5629	0.2	0	10	37	0	0.3							7.462	61.2	32.1	576.7	13.11	47.16	93	32.1	35.6	576.7	8.95	50.5	63.7	32.1	35.6	576.7	8.95	50.5	63.7	105	31.4	576.7	13.95	46.5	98.1	5.5022	5.5626	5.5628	105
6	250	1	0.7183	1	4.5	0	5.00002	5.5629	0.2	0	10	37	0	0.3							7.459	52.5	32.6	576.7	12.56	47.61	89.2	30.2	36.1	576.7	8.39	50.94	59.7	30.2	36.1	576.7	8.39	50.94	59.7	105	31.4	576.7	13.95	46.5	98.1	5.5022	5.5627	5.5629	105
6	250	1	0.7183	1	4	0	5.00002	5.5629	0.2	0	10	37	0	0.3							7.456	46.1	33.2	576.7	11.86	48.16	84.4	27.9	36.6	576.7	7.7	51.49	54.8	27.9	36.6	576.7	7.7	51.49	54.8	105	31.4	576.7	13.95	46.49	98.1	5.5022	5.5627	5.5628	105
6	250	1	0.7183	1	3.5	0	5.00002	5.5629	0.2	0	10	37	0	0.3							7.452	40.6	33.9	576.7	10.97	48.87	78.1	25.2	37.4	576.7	6.8	52.21	48.4	25.2	37.4	576.7	6.8	52.21	48.4	105	31.4	576.7	13.95	46.49	98.1	5.5022	5.5628	5.5629	105
6	250	1	0.7183	1	3	0	5.00002	5.5629	0.2	0	10	37	0	0.3							7.446	35.2	34.9	576.7	9.78	49.83	69.6	21.8	38.4	576.7	5.61	53.16	39.9	21.8	38.4	576.7	5.61	53.16	39.9	105	31.4	576.7	13.95	46.49	98.1	5.5022	5.5627	5.5629	105
6	250	1	0.7183	1	2.5	0	5.00002	5.5629	0.2	0	10	37	0	0.3							7.44	29.3	36.3	576.7	8.11	51.16	57.7	17.3	39.7	576.7	3.95	54.49	28	17.3	39.7	576.7	3.95	54.49	28	105	31.4	576.7	13.95	46.49	98.1	5.5023	5.5628	5.5629	105
6	250	1	0.7183	1	2	0	5.00002	5.5629	0.2	0	10	37	0	0.3							7.43	21.8	38.4	576.7	5.61	53.16	39.9	10.6	41.8	576.7	1.45	56.49	10.2	10.6	41.8	576.7	1.45	56.49	10.2	105	31.4	576.7	13.95	46.49	98.1	5.5023	5.5628	5.5629	105
6	250	1	0.7183	1	1.5	0	5.00002	5.5629	0.2	0	10	37	0	0.3	There was an error with the final result. The final CvO2 was < 0
6	250	1	0.7183	1	1	0	5.00002	5.5629	0.2	0	10	37	0	0.3	There was an error with the final result. The final CvO2 was < 0
6	250	1	0.7183	1	0.5	0	5.00002	5.5629	0.2	0	10	37	0	0.3	There was an error with the final result. The final CvO2 was < 0
[truncated: 11 more columns]

## Sheet: Fs6-Qt SF-Qec3 Vsweep5
Input parameters														Output parameters
Qpa	VO2	SF_lung	lung_VQratio	FIO2	Q_ec	SF_ec	Vsweep	VIoxy	FoxyO2	RCF_ec	haemoglobin	temp	DP50	hct	PAO2	PACO2	PAN2	CAO2	CACO2	SAO2	pHa	PaO2	PaCO2	PaN2	CaO2	CaCO2	SaO2	PvO2	PvCO2	PvN2	CvO2	CvCO2	SvO2	PpreO2	PpreCO2	PpreN2	CpreO2	CpreCO2	SpreO2	PpostO2	PpostCO2	PpostN2	CpostO2	CpostCO2	SpostO2	VAoxy	VAIoxy_N2	VAIoxy_O2	PecfinalO2
4	250	0	0.7183	1	3	0	5.00002	5.5629	1	0	10	37	0	0.3	692.9	20.1	0	15.97	38.96	100	7.588	692.9	20.1	0	15.97	38.96	100	31.7	25.4	0	9.72	43.96	69.3	31.7	25.4	0	9.72	43.96	69.3	692.1	20.9	0	15.97	39.53	100	5.4969	Inf	5.5628	692.2
5	250	0	0.7183	1	3	0	5.00002	5.5629	1	0	10	37	0	0.3	694	19	0	15.98	38.06	100	7.605	694.1	19	0	15.98	38.06	100	36.1	23.2	0	10.98	42.06	78.2	36.1	23.2	0	10.98	42.06	78.2	694.1	18.9	0	15.98	38.02	100	5.5278	Inf	5.5628	694.1
6	250	0	0.7183	1	3	0	5.00002	5.5629	1	0	10	37	0	0.3	695.2	17.8	0	15.98	37.1	100	7.622	695.3	17.8	0	15.98	37.1	100	39.9	21.3	0	11.81	40.44	84.1	39.9	21.3	0	11.81	40.44	84.1	695.7	17.3	0	15.98	36.73	100	5.5461	Inf	5.5628	695.7
7	250	0	0.7183	1	3	0	5.00002	5.5629	1	0	10	37	0	0.3	696.3	16.7	0	15.99	36.18	100	7.64	696.4	16.7	0	15.99	36.18	100	43.6	19.6	0	12.41	39.04	88.4	43.6	19.6	0	12.41	39.04	88.4	697	16	0	15.99	35.6	100	5.5577	Inf	5.5628	697
8	250	0	0.7183	1	3	0	5.00002	5.5629	1	0	10	37	0	0.3	697.4	15.6	0	15.99	35.3	100	7.657	697.4	15.6	0	15.99	35.3	100	47.7	18.2	0	12.86	37.8	91.5	47.7	18.2	0	12.86	37.8	91.5	698.1	14.9	0	15.99	34.6	100	5.5653	Inf	5.5628	698.2
9	250	0	0.7183	1	3	0	5.00002	5.5629	1	0	10	37	0	0.3	698.3	14.7	0	15.99	34.47	100	7.674	698.3	14.7	0	15.99	34.47	100	52.8	17	0	13.21	36.7	93.9	52.8	17	0	13.21	36.7	93.9	699.1	13.9	0	15.99	33.71	100	5.5704	Inf	5.5628	699.1
10	250	0	0.7183	1	3	0	5.00002	5.5629	1	0	10	37	0	0.3	699.1	13.9	0	15.99	33.71	100	7.69	699.1	13.9	0	15.99	33.71	100	59.8	15.9	0	13.49	35.71	95.8	59.8	15.9	0	13.49	35.71	95.8	699.9	13.1	0	16	32.9	100	5.574	Inf	5.5628	700
4	250	0.5	0.7183	1	3	0	5.00002	5.5629	1	0	10	37	0	0.3	688.9	24.1	0	15.96	41.82	100	7.522	394.8	25.6	0	15.07	42.83	99.9	30.3	31	0	8.82	47.83	62.8	30.3	31	0	8.82	47.83	62.8	687.9	25.1	0	15.96	42.5	100	5.497	Inf	5.5628	687.9
5	250	0.5	0.7183	1	3	0	5.00002	5.5629	1	0	10	37	0	0.3	689.4	23.6	0	15.96	41.51	100	7.528	281.9	25.1	0	14.71	42.49	99.8	33.1	29.3	0	9.71	46.49	69.2	33.1	29.3	0	9.71	46.49	69.2	689.4	23.6	0	15.96	41.47	100	5.5184	Inf	5.5628	689.4
6	250	0.5	0.7183	1	3	0	5.00002	5.5629	1	0	10	37	0	0.3	690.1	22.9	0	15.97	41.01	100	7.537	240.4	24.3	0	14.58	41.96	99.7	35.4	27.7	0	10.41	45.3	74.1	35.4	27.7	0	10.41	45.3	74.1	690.7	22.3	0	15.97	40.54	100	5.5338	Inf	5.5628	690.8
7	250	0.5	0.7183	1	3	0	5.00002	5.5629	1	0	10	37	0	0.3	690.9	22.1	0	15.97	40.43	100	7.547	229.2	23.4	0	14.54	41.35	99.7	37.5	26.3	0	10.97	44.21	78.1	37.5	26.3	0	10.97	44.21	78.1	691.9	21.1	0	15.97	39.69	100	5.5452	Inf	5.5628	691.9
8	250	0.5	0.7183	1	3	0	5.00002	5.5629	1	0	10	37	0	0.3	691.7	21.3	0	15.97	39.83	100	7.558	232	22.5	0	14.55	40.72	99.7	39.4	25	0	11.43	43.22	81.4	39.4	25	0	11.43	43.22	81.4	692.9	20.1	0	15.97	38.91	100	5.5539	Inf	5.5628	693
9	250	0.5	0.7183	1	3	0	5.00002	5.5629	1	0	10	37	0	0.3	692.5	20.5	0	15.97	39.23	100	7.569	241.9	21.6	0	14.59	40.08	99.7	41.3	23.9	0	11.81	42.31	84.1	41.3	23.9	0	11.81	42.31	84.1	693.9	19.1	0	15.98	38.2	100	5.5606	Inf	5.5628	693.9
10	250	0.5	0.7183	1	3	0	5.00002	5.5629	1	0	10	37	0	0.3	693.3	19.7	0	15.98	38.64	100	7.58	255.3	20.8	0	14.63	39.46	99.7	43.1	22.8	0	12.13	41.46	86.3	43.1	22.8	0	12.13	41.46	86.3	694.7	18.3	0	15.98	37.53	100	5.5658	Inf	5.5628	694.7
4	250	0.7	0.7183	1	3	0	5.00002	5.5629	1	0	10	37	0	0.3	686.8	26.2	0	15.96	43.2	100	7.493	256.6	28.5	0	14.63	44.72	99.7	29.5	33.9	0	8.38	49.72	59.6	29.5	33.9	0	8.38	49.72	59.6	685.7	27.3	0	15.95	43.92	100	5.4982	Inf	5.5628	685.7
5	250	0.7	0.7183	1	3	0	5.00002	5.5629	1	0	10	37	0	0.3	686.8	26.2	0	15.95	43.25	100	7.493	111.3	28.6	0	14.01	44.78	98.4	31.5	32.7	0	9.01	48.78	64.1	31.5	32.7	0	9.01	48.78	64.1	686.8	26.2	0	15.95	43.21	100	5.5131	Inf	5.5628	686.9
6	250	0.7	0.7183	1	3	0	5.00002	5.5629	1	0	10	37	0	0.3	687	26	0	15.96	43.07	100	7.498	81.4	28.1	0	13.71	44.58	96.9	33.2	31.5	0	9.55	47.91	68	33.2	31.5	0	9.55	47.91	68	687.8	25.2	0	15.96	42.54	100	5.525	Inf	5.5628	687.9
7	250	0.7	0.7183	1	3	0	5.00002	5.5629	1	0	10	37	0	0.3	687.5	25.5	0	15.96	42.75	100	7.504	73.3	27.5	0	13.58	44.24	96.1	34.7	30.4	0	10.01	47.1	71.2	34.7	30.4	0	10.01	47.1	71.2	688.8	24.2	0	15.96	41.92	100	5.5347	Inf	5.5628	688.8
8	250	0.7	0.7183	1	3	0	5.00002	5.5629	1	0	10	37	0	0.3	688.1	24.9	0	15.96	42.38	100	7.51	70.7	26.9	0	13.53	43.83	95.8	36	29.4	0	10.41	46.33	74.1	36	29.4	0	10.41	46.33	74.1	689.6	23.4	0	15.96	41.33	100	5.5428	Inf	5.5628	689.6
9	250	0.7	0.7183	1	3	0	5.00002	5.5629	1	0	10	37	0	0.3	688.7	24.3	0	15.96	41.98	100	7.517	70.3	26.2	0	13.53	43.4	95.8	37.3	28.4	0	10.75	45.62	76.6	37.3	28.4	0	10.75	45.62	76.6	690.4	22.6	0	15.97	40.78	100	5.5494	Inf	5.5628	690.4
10	250	0.7	0.7183	1	3	0	5.00002	5.5629	1	0	10	37	0	0.3	689.3	23.7	0	15.96	41.56	100	7.524	71.1	25.5	0	13.56	42.94	96	38.5	27.5	0	11.06	44.94	78.8	38.5	27.5	0	11.06	44.94	78.8	691.1	21.9	0	15.97	40.25	100	5.555	Inf	5.5628	691.2
4	250	0.9	0.7183	1	3	0	5.00002	5.5629	1	0	10	37	0	0.3	684.4	28.6	0	15.95	44.74	100	7.461	132.7	32.1	0	14.13	46.88	98.8	28.7	37.5	0	7.88	51.88	56.1	28.7	37.5	0	7.88	51.88	56.1	683.1	29.9	0	15.94	45.53	100	5.5006	Inf	5.5629	683.1
5	250	0.9	0.7183	1	3	0	5.00002	5.5629	1	0	10	37	0	0.3	683.5	29.5	0	15.94	45.3	100	7.457	61.9	32.7	0	13.13	47.51	93.1	29.5	36.9	0	8.13	51.51	57.9	29.5	36.9	0	8.13	51.51	57.9	683.6	29.4	0	15.94	45.25	100	5.5064	Inf	5.5628	683.6
6	250	0.9	0.7183	1	3	0	5.00002	5.5629	1	0	10	37	0	0.3	683.1	29.9	0	15.94	45.57	100	7.456	52.4	32.9	0	12.54	47.81	89.1	30.2	36.4	0	8.37	51.14	59.6	30.2	36.4	0	8.37	51.14	59.6	684	29	0	15.95	44.98	100	5.5117	Inf	5.5628	684.1
7	250	0.9	0.7183	1	3	0	5.00002	5.5629	1	0	10	37	0	0.3	682.9	30.1	0	15.94	45.68	100	7.457	48.5	33	0	12.16	47.93	86.5	30.9	35.9	0	8.59	50.79	61.2	30.9	35.9	0	8.59	50.79	61.2	684.5	28.5	0	15.95	44.71	100	5.5166	Inf	5.5628	684.5
8	250	0.9	0.7183	1	3	0	5.00002	5.5629	1	0	10	37	0	0.3	682.9	30.1	0	15.94	45.69	100	7.459	46.4	32.9	0	11.93	47.95	84.8	31.5	35.4	0	8.8	50.45	62.7	31.5	35.4	0	8.8	50.45	62.7	684.9	28.1	0	15.95	44.45	100	5.5212	Inf	5.5628	684.9
9	250	0.9	0.7183	1	3	0	5.00002	5.5629	1	0	10	37	0	0.3	682.9	30.1	0	15.94	45.64	100	7.46	45.2	32.7	0	11.78	47.89	83.8	32.1	35	0	9	50.11	64.1	32.1	35	0	9	50.11	64.1	685.3	27.7	0	15.95	44.2	100	5.5254	Inf	5.5628	685.3
10	250	0.9	0.7183	1	3	0	5.00002	5.5629	1	0	10	37	0	0.3	683.1	29.9	0	15.94	45.54	100	7.463	44.5	32.4	0	11.69	47.78	83.2	32.7	34.5	0	9.19	49.78	65.4	32.7	34.5	0	9.19	49.78	65.4	685.7	27.3	0	15.95	43.95	100	5.5293	Inf	5.5628	685.7
4	250	1	0.7183	1	3	0	5.00002	5.5629	1	0	10	37	0	0.3							7.445	96.9	34.1	0	13.86	48.08	97.6	28.3	39.5	0	7.61	53.08	54.1	28.3	39.5	0	7.61	53.08	54.1	681.6	31.4	0	15.94	46.41	100	5.5024	Inf	5.5629	681.7
5	250	1	0.7183	1	3	0	5.00002	5.5629	1	0	10	37	0	0.3							7.438	54.3	35.2	0	12.61	49.08	89.5	28.3	39.5	0	7.61	53.08	54.1	28.3	39.5	0	7.61	53.08	54.1	681.6	31.4	0	15.94	46.41	100	5.5024	Inf	5.5629	681.7
6	250	1	0.7183	1	3	0	5.00002	5.5629	1	0	10	37	0	0.3							7.434	46.5	36	0	11.77	49.75	83.7	28.3	39.5	0	7.61	53.08	54.1	28.3	39.5	0	7.61	53.08	54.1	681.6	31.4	0	15.94	46.41	100	5.5023	Inf	5.5629	681.7
7	250	1	0.7183	1	3	0	5.00002	5.5629	1	0	10	37	0	0.3							7.432	42.7	36.5	0	11.18	50.22	79.5	28.3	39.5	0	7.61	53.08	54.1	28.3	39.5	0	7.61	53.08	54.1	681.6	31.4	0	15.94	46.41	100	5.5023	Inf	5.5629	681.7
8	250	1	0.7183	1	3	0	5.00002	5.5629	1	0	10	37	0	0.3							7.43	40.3	36.9	0	10.73	50.58	76.3	28.3	39.5	0	7.61	53.08	54.1	28.3	39.5	0	7.61	53.08	54.1	681.6	31.4	0	15.94	46.41	100	5.5023	Inf	5.5629	681.7
9	250	1	0.7183	1	3	0	5.00002	5.5629	1	0	10	37	0	0.3							7.428	38.6	37.1	0	10.38	50.85	73.9	28.3	39.5	0	7.61	53.08	54.1	28.3	39.5	0	7.61	53.08	54.1	681.6	31.4	0	15.94	46.41	100	5.5023	Inf	5.5629	681.7
10	250	1	0.7183	1	3	0	5.00002	5.5629	1	0	10	37	0	0.3							7.427	37.4	37.4	0	10.11	51.08	71.9	28.3	39.5	0	7.61	53.08	54.1	28.3	39.5	0	7.61	53.08	54.1	681.6	31.4	0	15.94	46.41	100	5.5023	Inf	5.5629	681.7
[truncated: 11 more columns]

## Sheet: Fs2-Qec RCF-SF1 Vsweep5
Input parameters														Output parameters
Qpa	VO2	SF_lung	lung_VQratio	FIO2	Q_ec	SF_ec	Vsweep	VIoxy	FoxyO2	RCF_ec	haemoglobin	temp	DP50	hct	PAO2	PACO2	PAN2	CAO2	CACO2	SAO2	pHa	PaO2	PaCO2	PaN2	CaO2	CaCO2	SaO2	PvO2	PvCO2	PvN2	CvO2	CvCO2	SvO2	PpreO2	PpreCO2	PpreN2	CpreO2	CpreCO2	SpreO2	PpostO2	PpostCO2	PpostN2	CpostO2	CpostCO2	SpostO2	VAoxy	VAIoxy_N2	VAIoxy_O2	PecfinalO2
6	250	1	0.7183	1	5.5	0	5.00002	5.5629	1	0	10	37	0	0.3							7.462	556.5	31.9	0	15.56	46.72	99.9	44	36.3	0	11.39	50.05	81	44	36.3	0	11.39	50.05	81	681.6	31.4	0	15.94	46.41	100	5.5024	Inf	5.5629	681.7
6	250	1	0.7183	1	5	0	5.00002	5.5629	1	0	10	37	0	0.3							7.457	407.9	32.5	0	15.11	47.08	99.9	41.4	36.7	0	10.94	50.41	77.8	41.4	36.7	0	10.94	50.41	77.8	681.6	31.4	0	15.94	46.41	100	5.5024	Inf	5.5629	681.7
6	250	1	0.7183	1	4.5	0	5.00002	5.5629	1	0	10	37	0	0.3							7.451	235.2	33.3	0	14.55	47.52	99.6	38.6	37.1	0	10.38	50.86	73.9	38.6	37.1	0	10.38	50.86	73.9	681.6	31.4	0	15.94	46.41	100	5.5024	Inf	5.5629	681.7
6	250	1	0.7183	1	4	0	5.00002	5.5629	1	0	10	37	0	0.3							7.445	96.9	34.1	0	13.86	48.08	97.6	35.7	37.7	0	9.69	51.41	68.9	35.7	37.7	0	9.69	51.41	68.9	681.6	31.4	0	15.94	46.41	100	5.5023	Inf	5.5629	681.7
6	250	1	0.7183	1	3.5	0	5.00002	5.5629	1	0	10	37	0	0.3							7.44	59.6	34.9	0	12.96	48.79	92	32.3	38.5	0	8.8	52.13	62.6	32.3	38.5	0	8.8	52.13	62.6	681.6	31.4	0	15.94	46.41	100	5.5024	Inf	5.5629	681.7
6	250	1	0.7183	1	3	0	5.00002	5.5629	1	0	10	37	0	0.3							7.434	46.5	36	0	11.77	49.75	83.7	28.3	39.5	0	7.61	53.08	54.1	28.3	39.5	0	7.61	53.08	54.1	681.6	31.4	0	15.94	46.41	100	5.5023	Inf	5.5629	681.7
6	250	1	0.7183	1	2.5	0	5.00002	5.5629	1	0	10	37	0	0.3							7.427	37.4	37.4	0	10.1	51.08	71.9	23.2	40.9	0	5.94	54.41	42.2	23.2	40.9	0	5.94	54.41	42.2	681.6	31.4	0	15.94	46.41	100	5.5023	Inf	5.5629	681.7
6	250	1	0.7183	1	2	0	5.00002	5.5629	1	0	10	37	0	0.3							7.417	28.3	39.5	0	7.6	53.08	54.1	16.4	43	0	3.44	56.41	24.4	16.4	43	0	3.44	56.41	24.4	681.6	31.4	0	15.94	46.41	100	5.5023	Inf	5.5629	681.7
6	250	1	0.7183	1	1.5	0	5.00002	5.5629	1	0	10	37	0	0.3	There was an error with the final result. The final CvO2 was < 0
6	250	1	0.7183	1	1	0	5.00002	5.5629	1	0	10	37	0	0.3	There was an error with the final result. The final CvO2 was < 0
6	250	1	0.7183	1	0.5	0	5.00002	5.5629	1	0	10	37	0	0.3	There was an error with the final result. The final CvO2 was < 0
6	250	1	0.7183	1	5.5	0	5.00002	5.5629	1	0.2	10	37	0	0.3							7.449	200.1	33.4	0	14.42	47.62	99.4	38.1	37.3	0	10.26	50.96	73	44	36.3	0	11.39	50.05	81	681.6	31.4	0	15.94	46.41	100	5.5024	Inf	5.5629	681.7
6	250	1	0.7183	1	5	0	5.00002	5.5629	1	0.2	10	37	0	0.3							7.445	96.9	34.1	0	13.86	48.08	97.6	35.7	37.7	0	9.69	51.41	68.9	41.4	36.7	0	10.94	50.41	77.8	681.6	31.4	0	15.94	46.41	100	5.5023	Inf	5.5629	681.7
6	250	1	0.7183	1	4.5	0	5.00002	5.5629	1	0.2	10	37	0	0.3							7.441	63.7	34.7	0	13.16	48.63	93.3	33	38.3	0	8.99	51.97	64	38.6	37.1	0	10.38	50.86	73.9	681.6	31.4	0	15.94	46.41	100	5.5024	Inf	5.5629	681.7
6	250	1	0.7183	1	4	0	5.00002	5.5629	1	0.2	10	37	0	0.3							7.436	50.9	35.5	0	12.29	49.33	87.3	30	39.1	0	8.13	52.66	57.8	35.7	37.7	0	9.69	51.41	68.9	681.6	31.4	0	15.94	46.41	100	5.5024	Inf	5.5629	681.7
6	250	1	0.7183	1	3.5	0	5.00002	5.5629	1	0.2	10	37	0	0.3							7.432	42.7	36.5	0	11.18	50.22	79.5	26.4	40	0	7.01	53.56	49.9	32.3	38.5	0	8.8	52.13	62.6	681.6	31.4	0	15.94	46.41	100	5.5023	Inf	5.5629	681.7
6	250	1	0.7183	1	3	0	5.00002	5.5629	1	0.2	10	37	0	0.3							7.425	35.7	37.7	0	9.69	51.41	68.9	22	41.3	0	5.52	54.75	39.2	28.3	39.5	0	7.61	53.08	54.1	681.6	31.4	0	15.94	46.41	100	5.5023	Inf	5.5629	681.7
6	250	1	0.7183	1	2.5	0	5.00002	5.5629	1	0.2	10	37	0	0.3							7.417	28.3	39.5	0	7.6	53.08	54.1	16.4	43	0	3.44	56.41	24.4	23.2	40.9	0	5.94	54.41	42.2	681.6	31.4	0	15.94	46.41	100	5.5023	Inf	5.5629	681.7
6	250	1	0.7183	1	2	0	5.00002	5.5629	1	0.2	10	37	0	0.3							7.406	19.2	42.1	0	4.48	55.58	31.8	3.8	45.7	0	0.32	58.91	2.2	16.4	43	0	3.44	56.41	24.4	681.6	31.4	0	15.94	46.41	100	5.5023	Inf	5.5629	681.7
6	250	1	0.7183	1	1.5	0	5.00002	5.5629	1	0.2	10	37	0	0.3	There was an error with the final result. The final CvO2 was < 0
6	250	1	0.7183	1	1	0	5.00002	5.5629	1	0.2	10	37	0	0.3	There was an error with the final result. The final CvO2 was < 0
6	250	1	0.7183	1	0.5	0	5.00002	5.5629	1	0.2	10	37	0	0.3	There was an error with the final result. The final CvO2 was < 0
6	250	1	0.7183	1	5.5	0	5.00002	5.5629	1	0.4	10	37	0	0.3							7.438	53.4	35.3	0	12.53	49.14	89	30.8	38.9	0	8.36	52.47	59.5	44	36.3	0	11.39	50.05	81	681.6	31.4	0	15.94	46.41	100	5.5024	Inf	5.5629	681.7
6	250	1	0.7183	1	5	0	5.00002	5.5629	1	0.4	10	37	0	0.3							7.434	46.5	36	0	11.77	49.75	83.7	28.3	39.5	0	7.61	53.08	54.1	41.4	36.7	0	10.94	50.41	77.8	681.6	31.4	0	15.94	46.41	100	5.5023	Inf	5.5629	681.7
6	250	1	0.7183	1	4.5	0	5.00002	5.5629	1	0.4	10	37	0	0.3							7.43	40.9	36.7	0	10.85	50.48	77.1	25.4	40.3	0	6.68	53.82	47.5	38.6	37.1	0	10.38	50.86	73.9	681.6	31.4	0	15.94	46.41	100	5.5023	Inf	5.5629	681.7
6	250	1	0.7183	1	4	0	5.00002	5.5629	1	0.4	10	37	0	0.3							7.425	35.7	37.7	0	9.69	51.41	68.9	22	41.3	0	5.52	54.74	39.2	35.7	37.7	0	9.69	51.41	68.9	681.6	31.4	0	15.94	46.41	100	5.5023	Inf	5.5629	681.7
6	250	1	0.7183	1	3.5	0	5.00002	5.5629	1	0.4	10	37	0	0.3							7.42	30.2	39	0	8.2	52.6	58.3	17.9	42.5	0	4.03	55.94	28.6	32.3	38.5	0	8.8	52.13	62.6	681.6	31.4	0	15.94	46.41	100	5.5023	Inf	5.5629	681.7
6	250	1	0.7183	1	3	0	5.00002	5.5629	1	0.4	10	37	0	0.3							7.412	24	40.7	0	6.22	54.19	44.2	12.6	44.2	0	2.05	57.52	14.5	28.3	39.5	0	7.6	53.08	54.1	681.6	31.4	0	15.94	46.41	100	5.5023	Inf	5.5629	681.7
6	250	1	0.7183	1	2.5	0	5.00002	5.5629	1	0.4	10	37	0	0.3	There was an error with the final result. The final CvO2 was < 0
6	250	1	0.7183	1	2	0	5.00002	5.5629	1	0.4	10	37	0	0.3	There was an error with the final result. The final CvO2 was < 0
6	250	1	0.7183	1	1.5	0	5.00002	5.5629	1	0.4	10	37	0	0.3	There was an error with the final result. The final CvO2 was < 0
6	250	1	0.7183	1	1	0	5.00002	5.5629	1	0.4	10	37	0	0.3	There was an error with the final result. The final CvO2 was < 0
6	250	1	0.7183	1	0.5	0	5.00002	5.5629	1	0.4	10	37	0	0.3	There was an error with the final result. The final CvO2 was < 0
6	250	1	0.7183	1	5.5	0	5.00002	5.5629	1	0.6	10	37	0	0.3							7.422	32.1	38.5	0	8.74	52.17	62.2	19.4	42.1	0	4.57	55.5	32.5	44	36.3	0	11.39	50.05	81	681.6	31.4	0	15.94	46.41	100	5.5023	Inf	5.5629	681.7
6	250	1	0.7183	1	5	0	5.00002	5.5629	1	0.6	10	37	0	0.3							7.417	28.3	39.5	0	7.6	53.08	54.1	16.4	43	0	3.44	56.41	24.4	41.4	36.7	0	10.94	50.41	77.8	681.6	31.4	0	15.94	46.41	100	5.5023	Inf	5.5629	681.7
6	250	1	0.7183	1	4.5	0	5.00002	5.5629	1	0.6	10	37	0	0.3							7.412	24	40.7	0	6.22	54.19	44.2	12.6	44.2	0	2.05	57.52	14.5	38.6	37.1	0	10.38	50.86	73.9	681.6	31.4	0	15.94	46.41	100	5.5023	Inf	5.5629	681.7
6	250	1	0.7183	1	4	0	5.00002	5.5629	1	0.6	10	37	0	0.3							7.406	19.2	42.1	0	4.48	55.58	31.8	3.8	45.7	0	0.32	58.91	2.2	35.7	37.7	0	9.69	51.41	68.9	681.6	31.4	0	15.94	46.41	100	5.5023	Inf	5.5629	681.7
6	250	1	0.7183	1	3.5	0	5.00002	5.5629	1	0.6	10	37	0	0.3	There was an error with the final result. The final CvO2 was < 0
6	250	1	0.7183	1	3	0	5.00002	5.5629	1	0.6	10	37	0	0.3	There was an error with the final result. The final CvO2 was < 0
6	250	1	0.7183	1	2.5	0	5.00002	5.5629	1	0.6	10	37	0	0.3	There was an error with the final result. The final CvO2 was < 0
6	250	1	0.7183	1	2	0	5.00002	5.5629	1	0.6	10	37	0	0.3	There was an error with the final result. The final CvO2 was < 0
6	250	1	0.7183	1	1.5	0	5.00002	5.5629	1	0.6	10	37	0	0.3	There was an error with the final result. The final CvO2 was < 0
6	250	1	0.7183	1	1	0	5.00002	5.5629	1	0.6	10	37	0	0.3	There was an error with the final result. The final CvO2 was < 0
6	250	1	0.7183	1	0.5	0	5.00002	5.5629	1	0.6	10	37	0	0.3	There was an error with the final result. The final CvO2 was < 0
[truncated: 11 more columns]

## Sheet: Fs3-Qec SF-Hb 5 Vsweep5
Input parameters														Output parameters
Qpa	VO2	SF_lung	lung_VQratio	FIO2	Q_ec	SF_ec	Vsweep	VIoxy	FoxyO2	RCF_ec	haemoglobin	temp	DP50	hct	PAO2	PACO2	PAN2	CAO2	CACO2	SAO2	pHa	PaO2	PaCO2	PaN2	CaO2	CaCO2	SaO2	PvO2	PvCO2	PvN2	CvO2	CvCO2	SvO2	PpreO2	PpreCO2	PpreN2	CpreO2	CpreCO2	SpreO2	PpostO2	PpostCO2	PpostN2	CpostO2	CpostCO2	SpostO2	VAoxy	VAIoxy_N2	VAIoxy_O2	PecfinalO2
6	250	0	0.7183	1	5.5	0	5.00002	5.5629	1	0	5	37	0	0.15	696.1	16.9	0	9.04	39.49	100	7.636	696.1	16.9	0	9.04	39.49	100	29.4	20.2	0	4.87	42.82	68.8	29.4	20.2	0	4.87	42.82	68.8	694.6	18.4	0	9.03	40.72	100	5.4255	Inf	5.5628	694.7
6	250	0	0.7183	1	5	0	5.00002	5.5629	1	0	5	37	0	0.15	696	17	0	9.04	39.56	100	7.634	696	17	0	9.04	39.56	100	29.4	20.3	0	4.87	42.9	68.8	29.4	20.3	0	4.87	42.9	68.8	694.8	18.2	0	9.03	40.6	100	5.4501	Inf	5.5628	694.8
6	250	0	0.7183	1	4.5	0	5.00002	5.5629	1	0	5	37	0	0.15	695.9	17.1	0	9.04	39.66	100	7.633	695.9	17.1	0	9.04	39.66	100	29.5	20.4	0	4.87	43	68.8	29.5	20.4	0	4.87	43	68.8	695	18	0	9.03	40.45	100	5.4746	Inf	5.5628	695
6	250	0	0.7183	1	4	0	5.00002	5.5629	1	0	5	37	0	0.15	695.7	17.3	0	9.04	39.8	100	7.63	695.8	17.3	0	9.04	39.8	100	29.5	20.6	0	4.87	43.13	68.8	29.5	20.6	0	4.87	43.13	68.8	695.2	17.8	0	9.03	40.29	100	5.4988	Inf	5.5628	695.2
6	250	0	0.7183	1	3.5	0	5.00002	5.5629	1	0	5	37	0	0.15	695.5	17.5	0	9.03	39.97	100	7.627	695.6	17.5	0	9.03	39.97	100	29.6	20.8	0	4.87	43.31	68.8	29.6	20.8	0	4.87	43.31	68.8	695.4	17.6	0	9.03	40.09	100	5.5227	Inf	5.5628	695.4
6	250	0	0.7183	1	3	0	5.00002	5.5629	1	0	5	37	0	0.15	695.2	17.8	0	9.03	40.21	100	7.623	695.3	17.8	0	9.03	40.21	100	29.8	21.1	0	4.87	43.55	68.7	29.8	21.1	0	4.87	43.55	68.7	695.7	17.3	0	9.03	39.84	100	5.5462	Inf	5.5628	695.7
6	250	0	0.7183	1	2.5	0	5.00002	5.5629	1	0	5	37	0	0.15	694.8	18.2	0	9.03	40.54	100	7.617	694.9	18.2	0	9.03	40.54	100	29.9	21.5	0	4.87	43.88	68.7	29.9	21.5	0	4.87	43.88	68.7	696.1	16.9	0	9.04	39.51	100	5.5689	Inf	5.5628	696.1
6	250	0	0.7183	1	2	0	5.00002	5.5629	1	0	5	37	0	0.15	694.3	18.7	0	9.03	41.03	100	7.608	694.3	18.7	0	9.03	41.03	100	30.2	22.2	0	4.86	44.37	68.7	30.2	22.2	0	4.86	44.37	68.7	696.6	16.4	0	9.04	39.05	100	5.5905	Inf	5.5628	696.6
6	250	0	0.7183	1	1.5	0	5.00002	5.5629	1	0	5	37	0	0.15	693.3	19.7	0	9.03	41.79	100	7.594	693.3	19.7	0	9.03	41.79	100	30.6	23.2	0	4.86	45.13	68.6	30.6	23.2	0	4.86	45.13	68.6	697.4	15.6	0	9.04	38.35	100	5.61	Inf	5.5628	697.4
6	250	0	0.7183	1	1	0	5.00002	5.5629	1	0	5	37	0	0.15	691.6	21.4	0	9.02	43.1	100	7.572	691.7	21.4	0	9.02	43.1	100	31.3	25	0	4.86	46.43	68.5	31.3	25	0	4.86	46.43	68.5	698.7	14.3	0	9.04	37.1	100	5.6251	Inf	5.5628	698.7
6	250	0	0.7183	1	0.5	0	5.00002	5.5629	1	0	5	37	0	0.15	687.9	25.1	0	9.01	45.78	100	7.528	688	25.1	0	9.01	45.78	100	32.6	29	0	4.84	49.12	68.3	32.6	29	0	4.84	49.12	68.3	701.5	11.5	0	9.05	34.16	100	5.6279	Inf	5.5628	701.6
6	250	0.5	0.7183	1	5.5	0	5.00002	5.5629	1	0	5	37	0	0.15	691.8	21.2	0	9.02	42.98	100	7.559	630.6	22.4	0	8.84	43.86	100	30.3	26	0	4.67	47.19	65.9	30.3	26	0	4.67	47.19	65.9	689.7	23.3	0	9.02	44.52	100	5.4516	Inf	5.5628	689.8
6	250	0.5	0.7183	1	5	0	5.00002	5.5629	1	0	5	37	0	0.15	691.6	21.4	0	9.02	43.13	100	7.557	565	22.6	0	8.64	44.02	99.9	29	26.2	0	4.47	47.35	63.1	29	26.2	0	4.47	47.35	63.1	689.9	23.1	0	9.02	44.42	100	5.4653	Inf	5.5628	689.9
6	250	0.5	0.7183	1	4.5	0	5.00002	5.5629	1	0	5	37	0	0.15	691.4	21.6	0	9.02	43.31	100	7.553	493.3	22.9	0	8.42	44.21	99.9	27.7	26.4	0	4.26	47.55	60.1	27.7	26.4	0	4.26	47.55	60.1	690	23	0	9.02	44.3	100	5.4802	Inf	5.5628	690
6	250	0.5	0.7183	1	4	0	5.00002	5.5629	1	0	5	37	0	0.15	691	22	0	9.02	43.54	100	7.549	414.6	23.2	0	8.19	44.46	99.9	26.3	26.6	0	4.02	47.79	56.7	26.3	26.6	0	4.02	47.79	56.7	690.2	22.8	0	9.02	44.16	100	5.4965	Inf	5.5628	690.2
6	250	0.5	0.7183	1	3.5	0	5.00002	5.5629	1	0	5	37	0	0.15	690.6	22.4	0	9.02	43.85	100	7.544	328.2	23.6	0	7.92	44.78	99.8	24.8	27	0	3.76	48.11	53	24.8	27	0	3.76	48.11	53	690.4	22.6	0	9.02	43.99	100	5.5143	Inf	5.5628	690.5
6	250	0.5	0.7183	1	3	0	5.00002	5.5629	1	0	5	37	0	0.15	690.1	22.9	0	9.02	44.25	100	7.537	234.2	24.2	0	7.63	45.2	99.7	23.2	27.4	0	3.46	48.54	48.8	23.2	27.4	0	3.46	48.54	48.8	690.7	22.3	0	9.02	43.78	100	5.5338	Inf	5.5628	690.8
6	250	0.5	0.7183	1	2.5	0	5.00002	5.5629	1	0	5	37	0	0.15	689.3	23.7	0	9.02	44.81	100	7.528	139.1	25.1	0	7.3	45.79	99.1	21.6	28.2	0	3.13	49.13	44.2	21.6	28.2	0	3.13	49.13	44.2	691.1	21.9	0	9.02	43.49	100	5.5552	Inf	5.5628	691.1
6	250	0.5	0.7183	1	2	0	5.00002	5.5629	1	0	5	37	0	0.15	688.2	24.8	0	9.01	45.62	100	7.516	75.4	26.2	0	6.93	46.65	96.5	19.8	29.3	0	2.76	49.98	38.9	19.8	29.3	0	2.76	49.98	38.9	691.7	21.3	0	9.02	43.09	100	5.5783	Inf	5.5628	691.7
6	250	0.5	0.7183	1	1.5	0	5.00002	5.5629	1	0	5	37	0	0.15	686.3	26.7	0	9.01	46.9	100	7.498	54.3	28.1	0	6.51	48.01	91.3	18	31.2	0	2.34	51.34	32.9	18	31.2	0	2.34	51.34	32.9	692.5	20.5	0	9.03	42.46	100	5.6028	Inf	5.5628	692.5
6	250	0.5	0.7183	1	1	0	5.00002	5.5629	1	0	5	37	0	0.15	682.7	30.3	0	9	49.16	100	7.466	45.9	31.7	0	6.02	50.42	84.7	16.1	34.9	0	1.86	53.76	26	16.1	34.9	0	1.86	53.76	26	693.9	19.1	0	9.03	41.31	100	5.6266	Inf	5.5628	693.9
6	250	0.5	0.7183	1	0.5	0	5.00002	5.5629	1	0	5	37	0	0.15	674.2	38.8	0	8.97	54.1	99.9	7.398	41.9	40.8	0	5.45	55.72	76.6	14.1	44.3	0	1.28	59.05	17.8	14.1	44.3	0	1.28	59.05	17.8	697.2	15.8	0	9.04	38.45	100	5.6405	Inf	5.5628	697.3
6	250	0.7	0.7183	1	5.5	0	5.00002	5.5629	1	0	5	37	0	0.15	689.5	23.5	0	9.02	44.7	100	7.523	602.1	25.5	0	8.75	46.08	99.9	30.8	29.3	0	4.59	49.41	64.7	30.8	29.3	0	4.59	49.41	64.7	687	26	0	9.01	46.42	100	5.4678	Inf	5.5628	687
6	250	0.7	0.7183	1	5	0	5.00002	5.5629	1	0	5	37	0	0.15	689.2	23.8	0	9.01	44.91	100	7.52	505.2	25.8	0	8.46	46.3	99.9	28.9	29.5	0	4.29	49.63	60.5	28.9	29.5	0	4.29	49.63	60.5	687.1	25.9	0	9.01	46.34	100	5.4763	Inf	5.5628	687.1
6	250	0.7	0.7183	1	4.5	0	5.00002	5.5629	1	0	5	37	0	0.15	688.8	24.2	0	9.01	45.15	100	7.516	395.2	26.2	0	8.13	46.56	99.9	26.8	29.8	0	3.96	49.9	55.8	26.8	29.8	0	3.96	49.9	55.8	687.2	25.8	0	9.01	46.26	100	5.4861	Inf	5.5628	687.3
6	250	0.7	0.7183	1	4	0	5.00002	5.5629	1	0	5	37	0	0.15	688.4	24.6	0	9.01	45.46	100	7.511	270.4	26.7	0	7.74	46.9	99.7	24.5	30.1	0	3.58	50.23	50.4	24.5	30.1	0	3.58	50.23	50.4	687.4	25.6	0	9.01	46.15	100	5.4972	Inf	5.5628	687.4
6	250	0.7	0.7183	1	3.5	0	5.00002	5.5629	1	0	5	37	0	0.15	687.8	25.2	0	9.01	45.85	100	7.505	138.3	27.3	0	7.29	47.32	99	22.1	30.5	0	3.13	50.65	44.1	22.1	30.5	0	3.13	50.65	44.1	687.6	25.4	0	9.01	46.02	100	5.51	Inf	5.5628	687.6
6	250	0.7	0.7183	1	3	0	5.00002	5.5629	1	0	5	37	0	0.15	687.1	25.9	0	9.01	46.37	100	7.498	64.5	28	0	6.77	47.89	94.6	19.3	31.2	0	2.6	51.22	36.6	19.3	31.2	0	2.6	51.22	36.6	687.8	25.2	0	9.01	45.85	100	5.525	Inf	5.5628	687.9
6	250	0.7	0.7183	1	2.5	0	5.00002	5.5629	1	0	5	37	0	0.15	686	27	0	9.01	47.09	100	7.491	46.4	29	0	6.13	48.67	86.2	16.2	32.1	0	1.97	52	27.6	16.2	32.1	0	1.97	52	27.6	688.2	24.8	0	9.01	45.62	100	5.5427	Inf	5.5628	688.2
6	250	0.7	0.7183	1	2	0	5.00002	5.5629	1	0	5	37	0	0.15	684.4	28.6	0	9	48.14	100	7.479	37.5	30.4	0	5.36	49.81	75.5	12.5	33.5	0	1.19	53.14	16.6	12.5	33.5	0	1.19	53.14	16.6	688.6	24.4	0	9.01	45.29	100	5.5637	Inf	5.5628	688.7
6	250	0.7	0.7183	1	1.5	0	5.00002	5.5629	1	0	5	37	0	0.15	681.7	31.3	0	8.99	49.82	100	7.46	30.6	32.9	0	4.4	51.64	61.9	4.6	36.1	0	0.23	54.98	3.1	4.6	36.1	0	0.23	54.98	3.1	689.4	23.6	0	9.02	44.77	100	5.5885	Inf	5.5628	689.4
6	250	0.7	0.7183	1	1	0	5.00002	5.5629	1	0	5	37	0	0.15	There was an error with the final result. The final CvO2 was < 0
6	250	0.7	0.7183	1	0.5	0	5.00002	5.5629	1	0	5	37	0	0.15	There was an error with the final result. The final CvO2 was < 0
6	250	0.9	0.7183	1	5.5	0	5.00002	5.5629	1	0	5	37	0	0.15	686.6	26.4	0	9.01	46.7	100	7.484	571.9	29.5	0	8.66	48.67	99.9	31.5	33.5	0	4.49	52.01	63.3	31.5	33.5	0	4.49	52.01	63.3	683.6	29.4	0	9	48.61	100	5.4891	Inf	5.5629	683.7
6	250	0.9	0.7183	1	5	0	5.00002	5.5629	1	0	5	37	0	0.15	686.2	26.8	0	9.01	46.97	100	7.479	440.4	30	0	8.26	48.98	99.9	28.8	33.8	0	4.1	52.31	57.7	28.8	33.8	0	4.1	52.31	57.7	683.7	29.3	0	9	48.58	100	5.4921	Inf	5.5629	683.7
6	250	0.9	0.7183	1	4.5	0	5.00002	5.5629	1	0	5	37	0	0.15	685.7	27.3	0	9	47.31	100	7.474	285.8	30.5	0	7.79	49.35	99.7	25.8	34.2	0	3.62	52.69	51	25.8	34.2	0	3.62	52.69	51	683.7	29.3	0	9	48.55	100	5.4956	Inf	5.5628	683.8
6	250	0.9	0.7183	1	4	0	5.00002	5.5629	1	0	5	37	0	0.15	685	28	0	9	47.72	100	7.468	121	31.3	0	7.21	49.82	98.6	22.5	34.6	0	3.05	53.15	42.9	22.5	34.6	0	3.05	53.15	42.9	683.8	29.2	0	9	48.5	100	5.4999	Inf	5.5628	683.8
6	250	0.9	0.7183	1	3.5	0	5.00002	5.5629	1	0	5	37	0	0.15	684.2	28.8	0	9	48.25	100	7.463	56	32	0	6.5	50.41	91.1	18.6	35.2	0	2.33	53.74	32.8	18.6	35.2	0	2.33	53.74	32.8	683.9	29.1	0	9	48.44	100	5.5051	Inf	5.5628	683.9
6	250	0.9	0.7183	1	3	0	5.00002	5.5629	1	0	5	37	0	0.15	683.1	29.9	0	9	48.96	100	7.458	40.7	32.8	0	5.59	51.2	78.7	14	36	0	1.42	54.53	19.9	14	36	0	1.42	54.53	19.9	684	29	0	9	48.36	100	5.5117	Inf	5.5629	684.1
6	250	0.9	0.7183	1	2.5	0	5.00002	5.5629	1	0	5	37	0	0.15	681.5	31.5	0	8.99	49.93	100	7.451	30.8	34	0	4.39	52.29	61.9	4.6	37.2	0	0.23	55.63	3.1	4.6	37.2	0	0.23	55.63	3.1	684.2	28.8	0	9	48.26	100	5.5204	Inf	5.5628	684.2
6	250	0.9	0.7183	1	2	0	5.00002	5.5629	1	0	5	37	0	0.15	There was an error with the final result. The final CvO2 was < 0
6	250	0.9	0.7183	1	1.5	0	5.00002	5.5629	1	0	5	37	0	0.15	There was an error with the final result. The final CvO2 was < 0
6	250	0.9	0.7183	1	1	0	5.00002	5.5629	1	0	5	37	0	0.15	There was an error with the final result. The final CvO2 was < 0
6	250	0.9	0.7183	1	0.5	0	5.00002	5.5629	1	0	5	37	0	0.15	There was an error with the final result. The final CvO2 was < 0
6	250	1	0.7183	1	5.5	0	5.00002	5.5629	1	0	5	37	0	0.15							7.462	556	31.9	0	8.61	50.15	99.9	31.8	36	0	4.45	53.48	62.6	31.8	36	0	4.45	53.48	62.6	681.6	31.4	0	8.99	49.85	100	5.5023	Inf	5.5629	681.7
6	250	1	0.7183	1	5	0	5.00002	5.5629	1	0	5	37	0	0.15							7.457	406	32.5	0	8.16	50.51	99.9	28.7	36.4	0	3.99	53.85	56.2	28.7	36.4	0	3.99	53.85	56.2	681.6	31.4	0	8.99	49.85	100	5.5024	Inf	5.5629	681.7
6	250	1	0.7183	1	4.5	0	5.00002	5.5629	1	0	5	37	0	0.15							7.451	227.6	33.2	0	7.6	50.96	99.6	25.2	36.9	0	3.44	54.29	48.4	25.2	36.9	0	3.44	54.29	48.4	681.6	31.4	0	8.99	49.85	100	5.5023	Inf	5.5629	681.7
6	250	1	0.7183	1	4	0	5.00002	5.5629	1	0	5	37	0	0.15							7.445	77.9	34	0	6.91	51.51	96	21.3	37.4	0	2.74	54.85	38.5	21.3	37.4	0	2.74	54.85	38.5	681.6	31.4	0	8.99	49.85	100	5.5024	Inf	5.5629	681.7
6	250	1	0.7183	1	3.5	0	5.00002	5.5629	1	0	5	37	0	0.15							7.441	47	34.8	0	6.02	52.23	84.5	16.5	38.1	0	1.85	55.56	25.9	16.5	38.1	0	1.85	55.56	25.9	681.6	31.4	0	8.99	49.85	100	5.5023	Inf	5.5629	681.7
6	250	1	0.7183	1	3	0	5.00002	5.5629	1	0	5	37	0	0.15							7.436	34.6	35.7	0	4.83	53.18	67.9	9.5	39.1	0	0.66	56.51	9.1	9.5	39.1	0	0.66	56.51	9.1	681.6	31.4	0	8.99	49.85	100	5.5024	Inf	5.5629	681.7
6	250	1	0.7183	1	2.5	0	5.00002	5.5629	1	0	5	37	0	0.15	There was an error with the final result. The final CvO2 was < 0
6	250	1	0.7183	1	2	0	5.00002	5.5629	1	0	5	37	0	0.15	There was an error with the final result. The final CvO2 was < 0
6	250	1	0.7183	1	1.5	0	5.00002	5.5629	1	0	5	37	0	0.15	There was an error with the final result. The final CvO2 was < 0
6	250	1	0.7183	1	1	0	5.00002	5.5629	1	0	5	37	0	0.15	There was an error with the final result. The final CvO2 was < 0
6	250	1	0.7183	1	0.5	0	5.00002	5.5629	1	0	5	37	0	0.15	There was an error with the final result. The final CvO2 was < 0
[truncated: 11 more columns]

## Sheet: Fs3-Qec SF-Hb 20 Vsweep5
Input parameters														Output parameters
Qpa	VO2	SF_lung	lung_VQratio	FIO2	Q_ec	SF_ec	Vsweep	VIoxy	FoxyO2	RCF_ec	haemoglobin	temp	DP50	hct	PAO2	PACO2	PAN2	CAO2	CACO2	SAO2	pHa	PaO2	PaCO2	PaN2	CaO2	CaCO2	SaO2	PvO2	PvCO2	PvN2	CvO2	CvCO2	SvO2	PpreO2	PpreCO2	PpreN2	CpreO2	CpreCO2	SpreO2	PpostO2	PpostCO2	PpostN2	CpostO2	CpostCO2	SpostO2	VAoxy	VAIoxy_N2	VAIoxy_O2	PecfinalO2
6	250	0	0.7183	1	5.5	0	5.00002	5.5629	1	0	20	37	0	0.6	696.2	16.8	0	29.88	30.16	100	7.637	696.2	16.8	0	29.88	30.16	100	50.5	20.6	0	25.71	33.49	92	50.5	20.6	0	25.71	33.49	92	694.6	18.4	0	29.88	31.38	100	5.4261	Inf	5.5628	694.6
6	250	0	0.7183	1	5	0	5.00002	5.5629	1	0	20	37	0	0.6	696.1	16.9	0	29.88	30.24	100	7.636	696.1	16.9	0	29.88	30.24	100	50.5	20.8	0	25.71	33.57	91.9	50.5	20.8	0	25.71	33.57	91.9	694.7	18.3	0	29.88	31.26	100	5.4506	Inf	5.5628	694.8
6	250	0	0.7183	1	4.5	0	5.00002	5.5629	1	0	20	37	0	0.6	695.9	17.1	0	29.88	30.34	100	7.634	696	17.1	0	29.88	30.34	100	50.6	20.9	0	25.71	33.67	91.9	50.6	20.9	0	25.71	33.67	91.9	694.9	18.1	0	29.88	31.12	100	5.475	Inf	5.5628	694.9
6	250	0	0.7183	1	4	0	5.00002	5.5629	1	0	20	37	0	0.6	695.8	17.2	0	29.88	30.48	100	7.631	695.8	17.2	0	29.88	30.48	100	50.8	21.1	0	25.71	33.81	91.9	50.8	21.1	0	25.71	33.81	91.9	695.1	17.9	0	29.88	30.96	100	5.499	Inf	5.5628	695.2
6	250	0	0.7183	1	3.5	0	5.00002	5.5629	1	0	20	37	0	0.6	695.5	17.5	0	29.88	30.65	100	7.627	695.6	17.5	0	29.88	30.65	100	51	21.4	0	25.71	33.99	91.9	51	21.4	0	25.71	33.99	91.9	695.4	17.6	0	29.88	30.77	100	5.5228	Inf	5.5628	695.4
6	250	0	0.7183	1	3	0	5.00002	5.5629	1	0	20	37	0	0.6	695.2	17.8	0	29.88	30.89	100	7.622	695.2	17.8	0	29.88	30.89	100	51.2	21.7	0	25.71	34.23	91.9	51.2	21.7	0	25.71	34.23	91.9	695.7	17.3	0	29.88	30.52	100	5.546	Inf	5.5628	695.7
6	250	0	0.7183	1	2.5	0	5.00002	5.5629	1	0	20	37	0	0.6	694.8	18.2	0	29.88	31.23	100	7.615	694.8	18.2	0	29.88	31.23	100	51.5	22.2	0	25.71	34.56	91.9	51.5	22.2	0	25.71	34.56	91.9	696.1	16.9	0	29.88	30.2	100	5.5685	Inf	5.5628	696.1
6	250	0	0.7183	1	2	0	5.00002	5.5629	1	0	20	37	0	0.6	694.1	18.9	0	29.87	31.71	100	7.606	694.2	18.9	0	29.87	31.71	100	52	22.9	0	25.71	35.04	91.9	52	22.9	0	25.71	35.04	91.9	696.7	16.3	0	29.88	29.76	100	5.5897	Inf	5.5628	696.7
6	250	0	0.7183	1	1.5	0	5.00002	5.5629	1	0	20	37	0	0.6	693.1	19.9	0	29.87	32.45	100	7.591	693.1	19.9	0	29.87	32.45	100	52.8	24	0	25.7	35.78	91.9	52.8	24	0	25.7	35.78	91.9	697.5	15.5	0	29.89	29.08	100	5.6086	Inf	5.5628	697.6
6	250	0	0.7183	1	1	0	5.00002	5.5629	1	0	20	37	0	0.6	691.3	21.7	0	29.86	33.7	100	7.567	691.3	21.7	0	29.86	33.7	100	54	26	0	25.7	37.03	91.9	54	26	0	25.7	37.03	91.9	698.9	14.1	0	29.89	27.88	100	5.6229	Inf	5.5628	699
6	250	0	0.7183	1	0.5	0	5.00002	5.5629	1	0	20	37	0	0.6	687.4	25.6	0	29.85	36.2	100	7.522	687.4	25.6	0	29.85	36.2	100	56.4	30.3	0	25.68	39.53	91.8	56.4	30.3	0	25.68	39.53	91.8	701.9	11.1	0	29.9	25.11	100	5.6246	Inf	5.5628	702
6	250	0.5	0.7183	1	5.5	0	5.00002	5.5629	1	0	20	37	0	0.6	692	21	0	29.87	33.24	100	7.56	631.2	22.3	0	29.68	34.12	100	52.9	26.6	0	25.52	37.45	91.2	52.9	26.6	0	25.52	37.45	91.2	689.7	23.3	0	29.86	34.77	100	5.4521	Inf	5.5628	689.7
6	250	0.5	0.7183	1	5	0	5.00002	5.5629	1	0	20	37	0	0.6	691.7	21.3	0	29.87	33.4	100	7.557	566.4	22.6	0	29.48	34.28	99.9	51.6	26.8	0	25.32	37.61	90.5	51.6	26.8	0	25.32	37.62	90.5	689.8	23.2	0	29.86	34.68	100	5.4657	Inf	5.5628	689.8
6	250	0.5	0.7183	1	4.5	0	5.00002	5.5629	1	0	20	37	0	0.6	691.5	21.5	0	29.86	33.58	100	7.553	495.8	22.9	0	29.27	34.48	99.9	50.3	27.1	0	25.1	37.81	89.7	50.3	27.1	0	25.1	37.81	89.7	690	23	0	29.86	34.57	100	5.4805	Inf	5.5628	690
6	250	0.5	0.7183	1	4	0	5.00002	5.5629	1	0	20	37	0	0.6	691.1	21.9	0	29.86	33.82	100	7.549	419.1	23.3	0	29.03	34.73	99.9	49	27.4	0	24.86	38.07	88.9	49	27.4	0	24.86	38.07	88.9	690.2	22.8	0	29.86	34.43	100	5.4967	Inf	5.5628	690.2
6	250	0.5	0.7183	1	3.5	0	5.00002	5.5629	1	0	20	37	0	0.6	690.7	22.3	0	29.86	34.12	100	7.543	336.6	23.8	0	28.77	35.05	99.8	47.8	27.8	0	24.6	38.39	88	47.8	27.8	0	24.6	38.39	88	690.4	22.6	0	29.86	34.27	100	5.5144	Inf	5.5628	690.5
6	250	0.5	0.7183	1	3	0	5.00002	5.5629	1	0	20	37	0	0.6	690	23	0	29.86	34.52	100	7.535	251	24.4	0	28.47	35.48	99.7	46.7	28.4	0	24.31	38.81	86.9	46.7	28.4	0	24.31	38.81	86.9	690.8	22.2	0	29.86	34.06	100	5.5337	Inf	5.5628	690.8
6	250	0.5	0.7183	1	2.5	0	5.00002	5.5629	1	0	20	37	0	0.6	689.2	23.8	0	29.86	35.08	100	7.526	172.4	25.3	0	28.14	36.07	99.4	45.7	29.2	0	23.98	39.4	85.8	45.7	29.2	0	23.98	39.4	85.8	691.2	21.8	0	29.86	33.78	100	5.5548	Inf	5.5628	691.2
6	250	0.5	0.7183	1	2	0	5.00002	5.5629	1	0	20	37	0	0.6	687.9	25.1	0	29.85	35.88	100	7.512	117.8	26.6	0	27.77	36.92	98.6	44.8	30.5	0	23.61	40.26	84.4	44.8	30.5	0	23.61	40.26	84.4	691.7	21.3	0	29.87	33.39	100	5.5776	Inf	5.5628	691.8
6	250	0.5	0.7183	1	1.5	0	5.00002	5.5629	1	0	20	37	0	0.6	685.9	27.1	0	29.85	37.13	100	7.492	89	28.8	0	27.35	38.26	97.4	44.1	32.7	0	23.18	41.59	82.9	44.1	32.7	0	23.18	41.59	82.9	692.6	20.4	0	29.87	32.78	100	5.6015	Inf	5.5628	692.7
6	250	0.5	0.7183	1	1	0	5.00002	5.5629	1	0	20	37	0	0.6	682	31	0	29.83	39.32	100	7.457	75.1	32.8	0	26.86	40.61	95.8	44.1	36.9	0	22.7	43.94	81.2	44.1	36.9	0	22.7	43.94	81.2	694.2	18.8	0	29.87	31.67	100	5.6245	Inf	5.5628	694.2
6	250	0.5	0.7183	1	0.5	0	5.00002	5.5629	1	0	20	37	0	0.6	673	40	0	29.8	43.96	99.9	7.387	69.7	42.5	0	26.28	45.63	93.8	45.5	46.9	0	22.12	48.96	79.1	45.5	46.9	0	22.12	48.96	79.1	697.7	15.3	0	29.89	28.95	100	5.637	Inf	5.5628	697.7
6	250	0.7	0.7183	1	5.5	0	5.00002	5.5629	1	0	20	37	0	0.6	689.7	23.3	0	29.86	34.78	100	7.523	603	25.5	0	29.59	36.14	99.9	54.2	30	0	25.43	39.47	90.9	54.2	30	0	25.43	39.47	90.9	687	26	0	29.85	36.47	100	5.4682	Inf	5.5628	687
6	250	0.7	0.7183	1	5	0	5.00002	5.5629	1	0	20	37	0	0.6	689.3	23.7	0	29.86	34.98	100	7.52	507.7	25.9	0	29.3	36.36	99.9	52.3	30.3	0	25.14	39.69	89.9	52.3	30.3	0	25.14	39.69	89.9	687.1	25.9	0	29.85	36.4	100	5.4767	Inf	5.5628	687.1
6	250	0.7	0.7183	1	4.5	0	5.00002	5.5629	1	0	20	37	0	0.6	689	24	0	29.86	35.23	100	7.515	400.8	26.3	0	28.97	36.63	99.9	50.4	30.6	0	24.8	39.96	88.7	50.4	30.6	0	24.8	39.96	88.7	687.2	25.8	0	29.85	36.32	100	5.4863	Inf	5.5628	687.2
6	250	0.7	0.7183	1	4	0	5.00002	5.5629	1	0	20	37	0	0.6	688.5	24.5	0	29.85	35.53	100	7.51	283.9	26.8	0	28.58	36.96	99.8	48.5	31	0	24.42	40.3	87.3	48.5	31	0	24.42	40.3	87.3	687.4	25.6	0	29.85	36.22	100	5.4973	Inf	5.5628	687.4
6	250	0.7	0.7183	1	3.5	0	5.00002	5.5629	1	0	20	37	0	0.6	687.8	25.2	0	29.85	35.93	100	7.503	172.8	27.5	0	28.14	37.39	99.3	46.7	31.5	0	23.97	40.73	85.7	46.7	31.5	0	23.97	40.73	85.7	687.6	25.4	0	29.85	36.09	100	5.5101	Inf	5.5628	687.6
6	250	0.7	0.7183	1	3	0	5.00002	5.5629	1	0	20	37	0	0.6	687	26	0	29.85	36.45	100	7.496	104.4	28.3	0	27.61	37.96	98.2	44.9	32.3	0	23.44	41.29	83.8	44.9	32.3	0	23.44	41.29	83.8	687.8	25.2	0	29.85	35.93	100	5.5249	Inf	5.5628	687.9
6	250	0.7	0.7183	1	2.5	0	5.00002	5.5629	1	0	20	37	0	0.6	685.8	27.2	0	29.85	37.16	100	7.486	75.7	29.4	0	26.97	38.74	96.2	43.1	33.4	0	22.81	42.07	81.6	43.1	33.4	0	22.81	42.07	81.6	688.2	24.8	0	29.85	35.7	100	5.5424	Inf	5.5628	688.2
6	250	0.7	0.7183	1	2	0	5.00002	5.5629	1	0	20	37	0	0.6	684	29	0	29.84	38.2	100	7.473	62.4	31.1	0	26.2	39.88	93.6	41.4	35.1	0	22.03	43.22	78.8	41.4	35.1	0	22.03	43.22	78.8	688.7	24.3	0	29.86	35.39	100	5.563	Inf	5.5628	688.7
6	250	0.7	0.7183	1	1.5	0	5.00002	5.5629	1	0	20	37	0	0.6	681.1	31.9	0	29.83	39.84	100	7.451	54.8	34	0	25.24	41.69	90.2	39.7	38	0	21.07	45.03	75.4	39.7	38	0	21.07	45.03	75.4	689.5	23.5	0	29.86	34.88	100	5.5874	Inf	5.5628	689.5
6	250	0.7	0.7183	1	1	0	5.00002	5.5629	1	0	20	37	0	0.6	675.4	37.6	0	29.81	42.79	99.9	7.411	50.2	39.7	0	23.99	44.98	85.8	38.3	43.9	0	19.83	48.31	70.9	38.3	43.9	0	19.83	48.31	70.9	690.9	22.1	0	29.86	33.95	100	5.6152	Inf	5.5628	691
6	250	0.7	0.7183	1	0.5	0	5.00002	5.5629	1	0	20	37	0	0.6	660.7	52.3	0	29.76	49.44	99.9	7.324	48.6	55.2	0	22.32	52.49	79.8	38.1	59.8	0	18.15	55.82	64.9	38.1	59.8	0	18.15	55.82	64.9	694.4	18.6	0	29.87	31.51	100	5.6391	Inf	5.5628	694.4
6	250	0.9	0.7183	1	5.5	0	5.00002	5.5629	1	0	20	37	0	0.6	686.8	26.2	0	29.85	36.54	100	7.484	573.2	29.5	0	29.5	38.5	99.9	55.7	34.3	0	25.34	41.84	90.5	55.7	34.3	0	25.34	41.84	90.5	683.6	29.4	0	29.84	38.44	100	5.4893	Inf	5.5628	683.6
6	250	0.9	0.7183	1	5	0	5.00002	5.5629	1	0	20	37	0	0.6	686.4	26.6	0	29.85	36.82	100	7.479	444.7	30	0	29.1	38.81	99.9	53.2	34.7	0	24.94	42.14	89.1	53.2	34.7	0	24.94	42.14	89.1	683.7	29.3	0	29.84	38.41	100	5.4922	Inf	5.5628	683.7
6	250	0.9	0.7183	1	4.5	0	5.00002	5.5629	1	0	20	37	0	0.6	685.8	27.2	0	29.85	37.15	100	7.473	298.8	30.7	0	28.63	39.18	99.8	50.7	35.1	0	24.46	42.52	87.5	50.7	35.1	0	24.46	42.52	87.5	683.7	29.3	0	29.84	38.37	100	5.4957	Inf	5.5628	683.8
6	250	0.9	0.7183	1	4	0	5.00002	5.5629	1	0	20	37	0	0.6	685.1	27.9	0	29.84	37.56	100	7.466	160.7	31.5	0	28.05	39.65	99.2	48.2	35.7	0	23.89	42.98	85.4	48.2	35.7	0	23.89	42.98	85.4	683.8	29.2	0	29.84	38.33	100	5.4999	Inf	5.5629	683.8
6	250	0.9	0.7183	1	3.5	0	5.00002	5.5629	1	0	20	37	0	0.6	684.2	28.8	0	29.84	38.09	100	7.46	91.3	32.3	0	27.34	40.24	97.4	45.6	36.4	0	23.17	43.58	82.9	45.6	36.4	0	23.17	43.58	82.9	683.9	29.1	0	29.84	38.27	100	5.5051	Inf	5.5628	683.9
6	250	0.9	0.7183	1	3	0	5.00002	5.5629	1	0	20	37	0	0.6	683	30	0	29.84	38.79	100	7.453	66.9	33.3	0	26.43	41.03	94.4	42.9	37.4	0	22.26	44.37	79.6	42.9	37.4	0	22.26	44.37	79.6	684	29	0	29.84	38.2	100	5.5117	Inf	5.5628	684.1
6	250	0.9	0.7183	1	2.5	0	5.00002	5.5629	1	0	20	37	0	0.6	681.3	31.7	0	29.83	39.75	100	7.444	55.2	34.8	0	25.23	42.13	90.2	40	38.9	0	21.07	45.46	75.3	40	38.9	0	21.07	45.46	75.3	684.2	28.8	0	29.84	38.09	100	5.5202	Inf	5.5629	684.2
6	250	0.9	0.7183	1	2	0	5.00002	5.5629	1	0	20	37	0	0.6	678.6	34.4	0	29.82	41.17	100	7.431	47.4	37	0	23.59	43.75	84.3	36.6	41.1	0	19.42	47.08	69.5	36.6	41.1	0	19.42	47.08	69.5	684.5	28.5	0	29.84	37.94	100	5.5318	Inf	5.5628	684.5
6	250	0.9	0.7183	1	1.5	0	5.00002	5.5629	1	0	20	37	0	0.6	674	39	0	29.81	43.47	99.9	7.41	40.9	40.8	0	21.18	46.39	75.7	32.5	44.9	0	17.01	49.72	60.8	32.5	44.9	0	17.01	49.72	60.8	684.9	28.1	0	29.84	37.68	100	5.5484	Inf	5.5628	685
6	250	0.9	0.7183	1	1	0	5.00002	5.5629	1	0	20	37	0	0.6	664.5	48.5	0	29.78	47.8	99.9	7.369	34	48.8	0	17.32	51.43	61.9	27	53	0	13.15	54.76	47	27	53	0	13.15	54.76	47	685.8	27.2	0	29.85	37.18	100	5.5735	Inf	5.5628	685.8
6	250	0.9	0.7183	1	0.5	0	5.00002	5.5629	1	0	20	37	0	0.6	635.4	77.6	0	29.68	58.8	99.9	7.269	24.5	74.5	0	10.11	64.61	36.1	17.9	79	0	5.94	67.95	21.2	17.9	79	0	5.94	67.95	21.2	688.2	24.8	0	29.85	35.7	100	5.6133	Inf	5.5628	688.2
6	250	1	0.7183	1	5.5	0	5.00002	5.5629	1	0	20	37	0	0.6							7.462	557.6	31.9	0	29.45	39.85	99.9	56.6	36.9	0	25.29	43.18	90.3	56.6	36.9	0	25.29	43.18	90.3	681.6	31.4	0	29.83	39.54	100	5.5024	Inf	5.5629	681.7
6	250	1	0.7183	1	5	0	5.00002	5.5629	1	0	20	37	0	0.6							7.456	411.7	32.6	0	29	40.21	99.9	53.7	37.3	0	24.83	43.54	88.7	53.7	37.3	0	24.83	43.54	88.7	681.6	31.4	0	29.83	39.54	100	5.5024	Inf	5.5629	681.7
6	250	1	0.7183	1	4.5	0	5.00002	5.5629	1	0	20	37	0	0.6							7.45	248	33.4	0	28.44	40.65	99.6	50.9	37.9	0	24.28	43.99	86.8	50.9	37.9	0	24.28	43.99	86.8	681.6	31.4	0	29.83	39.54	100	5.5024	Inf	5.5629	681.7
6	250	1	0.7183	1	4	0	5.00002	5.5629	1	0	20	37	0	0.6							7.443	121.9	34.3	0	27.75	41.21	98.5	48	38.6	0	23.58	44.54	84.3	48	38.6	0	23.58	44.54	84.3	681.6	31.4	0	29.83	39.54	100	5.5024	Inf	5.5629	681.7
6	250	1	0.7183	1	3.5	0	5.00002	5.5629	1	0	20	37	0	0.6							7.437	76.5	35.2	0	26.86	41.93	95.8	45	39.5	0	22.69	45.26	81.1	45	39.5	0	22.69	45.26	81.1	681.6	31.4	0	29.83	39.54	100	5.5023	Inf	5.5629	681.7
6	250	1	0.7183	1	3	0	5.00002	5.5629	1	0	20	37	0	0.6							7.43	59.5	36.5	0	25.67	42.88	91.7	41.7	40.6	0	21.5	46.21	76.9	41.7	40.6	0	21.5	46.21	76.9	681.6	31.4	0	29.83	39.54	100	5.5023	Inf	5.5629	681.7
6	250	1	0.7183	1	2.5	0	5.00002	5.5629	1	0	20	37	0	0.6							7.422	49.7	38.1	0	24	44.21	85.8	37.9	42.3	0	19.83	47.54	70.9	37.9	42.3	0	19.83	47.54	70.9	681.6	31.4	0	29.83	39.54	100	5.5024	Inf	5.5629	681.7
6	250	1	0.7183	1	2	0	5.00002	5.5629	1	0	20	37	0	0.6							7.41	41.7	40.6	0	21.5	46.21	76.9	33.1	44.8	0	17.33	49.54	62	33.1	44.8	0	17.33	49.54	62	681.6	31.4	0	29.83	39.54	100	5.5023	Inf	5.5629	681.7
6	250	1	0.7183	1	1.5	0	5.00002	5.5629	1	0	20	37	0	0.6							7.393	33.1	44.8	0	17.33	49.55	62	26.4	48.9	0	13.16	52.88	47.1	26.4	48.9	0	13.16	52.88	47.1	681.6	31.4	0	29.83	39.55	100	5.5023	Inf	5.5629	681.7
6	250	1	0.7183	1	1	0	5.00002	5.5629	1	0	20	37	0	0.6							7.365	20.3	52.9	0	9	56.21	32.1	14.4	57	0	4.83	59.55	17.2	14.4	57	0	4.83	59.55	17.2	681.6	31.4	0	29.83	39.55	100	5.5023	Inf	5.5629	681.7
6	250	1	0.7183	1	0.5	0	5.00002	5.5629	1	0	20	37	0	0.6	There was an error with the final result. The final CvO2 was < 0
[truncated: 11 more columns]

[truncated: 5 more sheets: F7-Qec RCF-SF0.7 Vsweep 5 , F5-Vsweep SF-Qec 3, F4-VCO2 Qec-Vsweep 5 SF0.5, F4-VCO2 SF-Vsweep5 Qec3, F7-Qec SF- Vsweep5 constant VA]
